# Supplementary material for: Deep learning-based image analysis predicts PD-L1 status from H&E-stained histopathology images in breast cancer
Source: Nat Commun. 2022 Nov 8;13:6753. doi: 10.1038/s41467-022-34275-9 (PMC9643479; doi:10.1038/s41467-022-34275-9)
Supplement: Supplementary file 4 — Source Data [file 41467_2022_34275_MOESM4_ESM.zip]

Archive with 10 entries (9 files):
- plots_raw_data/
- __MACOSX/._plots_raw_data
- plots_raw_data/.DS_Store
- __MACOSX/plots_raw_data/._.DS_Store
- plots_raw_data/Figure_5a_raw.xlsx
- __MACOSX/plots_raw_data/._Figure_5a_raw.xlsx
- plots_raw_data/Figure_3_raw.xlsx
- __MACOSX/plots_raw_data/._Figure_3_raw.xlsx
- plots_raw_data/Figure_2_raw.xlsx
- __MACOSX/plots_raw_data/._Figure_2_raw.xlsx
