# Supplementary material for: Deep learning-based image analysis predicts PD-L1 status from H&E-stained histopathology images in breast cancer
Source: Nat Commun. 2022 Nov 8;13:6753. doi: 10.1038/s41467-022-34275-9 (PMC9643479; doi:10.1038/s41467-022-34275-9)
Supplement: Supplementary file 4 — Source Data [file 41467_2022_34275_MOESM4_ESM.zip › plots_raw_data/Figure_5a_raw.xlsx]

## Sheet: Sheet1
x	y	Prediction Score
47.49	-17.5251	0.942406
47.2022	-16.2745	0.936767
46.6022	-15.8393	0.93356
46.8752	-16.7382	0.932178
46.1218	-16.7247	0.926848
46.5538	-17.9908	0.926004
45.1508	-17.1224	0.902502
45.338	-16.106	0.899435
44.4566	-16.6341	0.894586
43.9861	-17.2755	0.890294
43.7744	-15.496	0.886657
43.5124	-18.2107	0.886391
43.5429	-14.1673	0.879997
44.4573	-14.9952	0.875673
45.0441	-18.557	0.875014
43.345	-16.9533	0.872819
42.9396	-15.7904	0.867493
43.2005	-15.1537	0.864765
41.7968	-13.4703	0.844474
40.5924	-10.888	0.840678
41.6794	-15.352	0.829616
40.5739	-11.8808	0.828132
40.663	-13.9325	0.826728
42.8116	-12.0824	0.824899
41.3336	-16.3912	0.823399
40.1675	-11.9497	0.821246
42.5429	-11.4487	0.818768
41.1198	-14.923	0.817698
39.1504	-10.3187	0.813734
39.4331	-14.5885	0.812152
39.1895	-13.8356	0.811234
40.2438	-14.7495	0.799142
40.1512	-15.6417	0.798085
39.7221	-13.3011	0.79613
38.0698	-9.88114	0.792574
38.7078	-11.9449	0.789618
38.0935	-9.004	0.789197
33.4379	-9.42793	0.786265
36.3943	-8.75169	0.778179
35.7959	-12.1604	0.777202
36.8597	-14.2109	0.774234
36.7254	-10.5534	0.77153
35.3061	-6.05976	0.771171
37.154	-9.67041	0.770447
37.6493	-14.4698	0.769919
35.2919	-5.22466	0.769723
37.4584	-11.2841	0.767554
35.391	-8.22033	0.76746
37.6305	-12.4236	0.766327
35.0877	-7.24421	0.762455
34.8108	-6.05907	0.754561
34.0758	-8.08422	0.754146
36.9093	-12.5903	0.753956
37.0544	-16.8838	0.753843
33.6182	-6.59295	0.752269
36.5608	-13.6284	0.75151
32.0899	-6.50583	0.744914
32.7217	-7.29055	0.74419
32.2472	-7.63825	0.743076
32.9571	-3.98766	0.73762
30.9961	-7.7204	0.737589
27.3318	-2.41238	0.737202
36.3064	-12.9844	0.73691
35.4873	-17.5316	0.735849
35.2506	-10.4196	0.734397
32.7928	-10.2756	0.731775
30.6072	-1.43636	0.731133
31.5828	-6.03821	0.729266
36.2441	-17.4371	0.724945
30.7291	-3.52149	0.723387
33.3247	-2.5884	0.722006
31.8449	-13.0749	0.720084
32.2092	-10.5919	0.719762
33.5165	-11.2129	0.719156
22.9169	6.14379	0.717745
35.0972	-14.278	0.716262
34.1414	-2.93096	0.715144
30.186	-1.92488	0.714831
34.7564	-16.0491	0.71313
31.8955	0.262566	0.712012
34.229	-13.539	0.711167
29.9271	-3.96022	0.709267
29.7604	-6.90145	0.706895
30.7605	-5.41337	0.706809
30.466	-14.7143	0.705102
29.4495	-7.83857	0.705099
30.554	-8.67171	0.703694
32.8417	-0.508735	0.700918
26.7474	-6.24529	0.700616
32.2239	1.0458	0.699804
33.3793	-12.6472	0.698547
31.1553	-0.606022	0.697534
30.7153	-13.546	0.696272
25.1544	-20.3564	0.69505
27.526	-1.60803	0.694156
29.3182	-5.89413	0.693655
29.6715	-5.79926	0.69272
29.5071	-9.68291	0.690617
28.3383	2.87374	0.689833
26.54	1.02498	0.689523
29.3583	-4.36699	0.689337
30.5838	-11.1885	0.689011
30.2813	-9.6884	0.6889
25.4547	-0.436549	0.688082
29.1847	-0.35863	0.688042
27.0166	-10.3386	0.686451
25.3758	3.99055	0.685735
26.2586	0.00123999	0.685182
30.4776	0.913828	0.684658
26.7315	-8.36573	0.682647
34.5044	-15.019	0.68153
28.7981	5.49822	0.680353
30.1078	1.15636	0.677928
26.1152	-9.26085	0.67774
21.9803	5.92331	0.676716
29.3218	2.03189	0.675648
23.1236	3.20839	0.675196
28.7071	-6.38834	0.674686
24.59	2.9139	0.673601
27.5821	-4.82084	0.671575
25.4917	-3.29009	0.666128
26.6045	-12.7724	0.664037
21.9305	4.2808	0.663386
28.6389	-9.3957	0.662729
26.614	-12.0719	0.660169
24.7368	7.23278	0.658768
24.9198	-0.0807903	0.656256
24.4087	-7.53744	0.655592
23.8467	8.41617	0.654002
21.6406	9.12743	0.653775
21.4902	4.77708	0.652967
24.1763	10.363	0.651649
29.4873	2.85569	0.651399
24.4622	-11.0669	0.651339
21.6676	9.02014	0.647897
29.1331	3.47368	0.64769
18.8542	7.055	0.646863
24.7958	3.26004	0.646222
22.9157	-2.57658	0.644323
22.9305	-1.59806	0.643233
25.1025	-20.0246	0.642911
21.7323	-2.78355	0.642599
25.1658	-9.68081	0.641724
24.2051	-13.6071	0.636584
13.993	14.7398	0.636524
23.8558	-12.9881	0.634795
22.7342	-8.82925	0.63349
24.7507	-6.62798	0.630967
24.9248	-21.307	0.630609
26.5864	5.99653	0.630539
19.4073	1.72284	0.629327
24.7843	-18.9494	0.628207
20.6041	-3.38399	0.627918
21.1197	-4.07903	0.626695
18.3498	9.78749	0.626267
20.9781	1.06614	0.625157
20.4174	-2.01278	0.624805
19.0867	9.51869	0.623666
23.016	13.0347	0.623106
22.2566	10.3115	0.623034
20.7037	5.81701	0.621632
25.9707	-14.8893	0.62146
18.8312	-2.65585	0.621266
22.0956	-0.872729	0.620671
22.9391	1.27383	0.62032
22.2012	-12.9946	0.618719
19.5824	2.74479	0.617065
21.5139	-5.09754	0.615645
18.6799	4.32671	0.613561
18.2053	7.11523	0.612988
22.6197	-7.70618	0.611292
18.8738	-13.142	0.611236
20.4475	13.075	0.611127
15.9987	9.57658	0.610848
20.1287	-1.32539	0.610663
17.7587	-7.62629	0.610203
19.8418	10.9332	0.609699
15.7823	4.02939	0.609356
19.7558	-4.60685	0.60866
21	10.9942	0.607684
20.5978	-14.1804	0.607055
17.0326	9.24978	0.606412
17.0344	3.36964	0.606242
21.3365	-11.879	0.60589
9.82677	8.30517	0.603969
-19.6145	-26.0827	0.603343
16.8015	6.7315	0.602622
16.497	4.56818	0.60003
19.5454	4.99604	0.59992
15.7159	8.42252	0.598554
15.7242	-5.79838	0.598306
5.79622	3.43766	0.595388
14.9077	18.2822	0.595002
21.8726	11.7887	0.59287
16.8746	1.65321	0.592464
17.6376	13.3544	0.591033
6.69243	24.3522	0.591015
18.5171	-5.02955	0.590366
18.7332	-12.2763	0.589655
2.41278	19.8353	0.587945
15.5114	11.3604	0.587643
7.33078	24.4076	0.587541
18.4103	-7.65571	0.587058
14.2039	0.276198	0.586336
18.075	11.578	0.585976
17.7672	-1.05446	0.584655
15.0701	8.79225	0.583654
18.4225	-13.3262	0.583644
18.1424	-1.65621	0.583463
14.8914	10.1207	0.582616
19.6341	-3.45181	0.582541
17.8813	11.2904	0.581805
18.7345	3.03048	0.580889
21.2425	11.1769	0.580864
15.3585	2.87026	0.57963
1.37755	32.7371	0.579415
17.4605	-3.55487	0.577489
20.8366	-6.18468	0.576172
3.99844	28.1942	0.574732
22.0913	12.0664	0.574668
16.7368	-3.72847	0.574022
14.1543	-5.56058	0.573792
21.4539	-8.92396	0.57287
4.0728	4.50786	0.572518
14.0277	-4.4114	0.571697
8.85152	23.4025	0.571569
12.6935	14.4028	0.571361
-15.8625	-25.1726	0.570704
-12.8833	-21.9881	0.569919
19.9758	-10.5181	0.569832
18.5053	2.16567	0.569156
13.5712	-1.72844	0.569025
14.7762	6.578	0.568962
16.5057	1.97523	0.567709
19.9413	-15.0704	0.566506
13.085	16.9829	0.564873
13.1666	2.31021	0.564753
15.4086	-11.4387	0.564487
14.1577	12.9588	0.564188
11.1214	8.80314	0.563722
2.11021	0.948872	0.563419
13.2378	11.194	0.562986
13.0942	-3.60335	0.561946
14.1319	5.78299	0.561641
12.7641	13.3865	0.561504
13.5652	-1.83958	0.561194
14.3727	4.30047	0.561014
8.57695	1.20481	0.56098
12.3052	-6.31825	0.560856
15.6623	-0.711966	0.559168
1.17763	33.3931	0.558316
15.6125	-13.7697	0.55776
4.99769	5.93185	0.557216
9.46313	8.26989	0.556965
10.545	-9.72172	0.556463
6.90246	18.1231	0.555663
9.89025	12.1147	0.555067
12.6666	0.169638	0.554744
0.46779	34.8152	0.554723
3.88069	7.12402	0.554632
13.8556	8.96691	0.55329
9.27742	-10.1887	0.553147
10.5644	5.87985	0.552985
12.6777	0.782856	0.552565
5.94392	8.00242	0.552475
11.053	1.36594	0.5524
3.93664	18.4899	0.552245
17.4138	-14.4861	0.55192
0.209824	34.0426	0.550985
-8.83924	16.6115	0.550603
11.8305	-10.386	0.550241
3.58626	-5.88975	0.549875
2.84228	5.95033	0.549138
9.34561	6.58128	0.549134
0.368572	33.1653	0.548488
12.9731	17.2453	0.548454
24.8174	-21.79	0.547985
-8.5458	17.3685	0.54771
15.2726	-8.72607	0.546918
16.0133	-13.7669	0.546816
0.145159	37.1986	0.546779
8.38676	23.4183	0.545351
5.60052	-6.81679	0.545133
12.7917	7.86717	0.544507
13.5943	10.331	0.544449
12.797	7.22414	0.544371
-0.0480464	35.9869	0.543837
5.6358	6.9824	0.543256
11.0533	13.6678	0.541867
13.3861	5.2963	0.54179
18.0193	-10.8731	0.541258
13.3957	-15.2689	0.540925
9.69695	4.59794	0.54079
4.05593	5.39805	0.540775
11.7279	13.6077	0.540442
11.8771	-2.29486	0.540256
-0.509416	35.0748	0.540145
2.9706	-3.40033	0.538038
1.60571	19.7762	0.537426
-0.304447	37.9189	0.536732
5.65136	8.86381	0.536685
4.23768	-8.85426	0.536433
12.6831	4.46504	0.535797
4.04095	2.22672	0.535313
8.22269	1.12491	0.532865
-12.1628	-21.6321	0.53149
-0.225526	33.017	0.531292
12.1918	8.14501	0.530814
7.85214	7.75852	0.52979
14.5977	-10.0645	0.529766
12.755	3.44473	0.529722
16.4312	-11.269	0.529338
2.77638	-6.22318	0.529261
5.43894	23.4212	0.528397
9.71527	4.93736	0.527892
4.70385	8.70459	0.527723
10.8157	-5.10494	0.526168
5.40212	-9.39429	0.526033
8.6864	13.0473	0.525399
12.7764	-12.9597	0.525004
3.62294	11.1376	0.524996
-14.9638	-24.057	0.524605
12.6922	-10.0702	0.524185
7.72019	-0.273555	0.523955
-0.619865	36.9908	0.523926
11.6223	15.1482	0.523343
6.47213	0.721897	0.523286
3.99605	-9.78971	0.523257
7.04491	13.7723	0.523224
0.627356	3.53425	0.522117
1.21365	1.42097	0.522102
1.13295	-1.18477	0.521603
9.7787	14.9881	0.521571
10.8322	-6.64306	0.521024
6.14269	15.4597	0.520523
3.58263	-7.05679	0.520007
6.1926	11.943	0.519953
3.77399	18.681	0.519874
0.954461	8.33877	0.519562
12.9405	-6.68702	0.519357
9.08794	-4.70069	0.519173
-5.2952	-3.72273	0.51899
10.1957	16.7877	0.51867
7.80828	7.33246	0.517377
11.0456	1.14862	0.516811
15.2391	-10.9425	0.516031
0.518689	32.0364	0.515416
-0.958207	38.3186	0.515284
7.77651	11.2993	0.515202
7.69895	-2.89749	0.514614
7.95655	14.916	0.514612
3.30404	2.40181	0.514422
-1.02389	36.4596	0.513615
-2.27632	37.8434	0.513552
-1.69635	38.2768	0.51324
12.6225	-11.1346	0.513235
5.11536	-9.39071	0.513018
16.9223	-14.9223	0.512491
7.56903	9.43063	0.510984
6.54378	17.8167	0.510089
-8.17634	24.1045	0.509841
5.16733	9.73215	0.509759
11.332	-8.3831	0.509501
-1.2826	37.466	0.509345
1.57408	-13.969	0.509244
5.68319	13.4751	0.508752
4.13283	27.7535	0.508438
2.29822	28.559	0.508201
11.0731	-4.09737	0.507823
-0.755901	33.9968	0.507546
-1.68705	36.9263	0.507179
2.22502	7.25216	0.506799
-13.5445	24.0196	0.506644
2.6206	3.84652	0.505928
3.85285	9.00113	0.504379
8.86292	-4.49378	0.504314
1.99405	6.1303	0.50422
13.5433	-16.3216	0.50404
-2.50068	37.1087	0.503107
-13.9813	-10.1369	0.50239
9.70194	-2.92194	0.502389
10.7283	-4.74385	0.502279
11.6729	3.80275	0.502152
5.88717	12.9535	0.501431
-0.138165	7.55007	0.501087
-1.42208	9.09643	0.501012
-3.51342	-3.51195	0.500354
9.54464	-7.36539	0.499803
2.73644	27.4357	0.499472
9.7009	17.3	0.49945
-6.6155	17.6807	0.499392
-3.16914	-3.16515	0.498318
1.78437	4.69064	0.497942
5.33554	-6.10708	0.495418
2.87467	28.2996	0.495175
-3.23263	6.83077	0.495057
3.30668	-0.710249	0.49466
5.80617	11.0909	0.49441
7.48045	11.138	0.494229
1.75662	29.5125	0.493541
4.10837	25.9225	0.493401
-2.08861	-6.68742	0.493241
-7.08753	18.1635	0.492848
3.93353	16.2287	0.492649
6.09025	-13.4256	0.491721
3.8185	16.7231	0.491692
-15.9603	-25.29	0.490887
3.72385	26.6677	0.490805
-4.264	-1.40445	0.490602
-6.86978	-4.75023	0.490208
4.7206	12.2009	0.490044
-0.51198	31.6238	0.48944
9.66486	18.7888	0.488787
2.32248	-7.26904	0.488722
-12.6257	-16.7087	0.488211
-6.21315	-1.91033	0.488072
0.506602	17.9627	0.4876
3.88814	-13.009	0.487098
-20.8974	-24.9127	0.486998
-6.13003	-3.75072	0.486663
-2.89623	26.8739	0.486448
-7.87577	21.1211	0.485548
-9.80552	23.7601	0.485135
1.74109	-9.10123	0.485071
-1.76817	9.80215	0.484875
-1.90582	28.7954	0.484827
-2.47413	10.041	0.484109
8.06029	4.74881	0.483842
-0.788549	32.4696	0.483798
4.59952	13.309	0.483358
-8.40626	20.0617	0.483054
3.48067	13.3948	0.482926
-9.11379	9.27892	0.482678
-1.76084	36.0959	0.482469
-1.91645	26.8528	0.482358
4.44428	15.4447	0.481954
-9.02457	19.123	0.481606
-3.42906	4.07815	0.481356
-4.35425	8.97707	0.481062
-1.23481	33.3308	0.480868
-2.7488	4.63464	0.480739
6.79628	-13.6469	0.48066
0.333073	4.83984	0.479212
-14.9493	23.7655	0.479181
-18.0843	-18.9432	0.47834
-7.53504	23.4574	0.478169
12.2842	-12.7429	0.478153
-0.00484823	2.28334	0.477625
-0.445808	7.30995	0.477582
0.855807	11.2464	0.477372
-1.86712	-0.569594	0.477093
-5.05403	0.171049	0.476827
-6.62484	3.57853	0.475992
-14.3415	-22.2028	0.475828
-5.84425	-2.26121	0.47573
6.11252	0.59473	0.475505
3.57829	11.4958	0.475387
-8.40615	2.98887	0.475053
-2.95855	1.02138	0.47433
-10.5367	10.7371	0.474116
-1.27665	1.53659	0.473275
0.467222	17.1109	0.473005
-7.31673	-14.4258	0.472857
-9.61582	-19.1657	0.472687
0.30961	18.9402	0.472501
3.52719	-13.0971	0.471533
-11.864	0.457068	0.471469
-1.65484	4.24573	0.47067
-7.99828	20.0825	0.470347
-5.0379	8.8544	0.470226
1.74966	11.6378	0.470221
1.70444	-11.1119	0.470084
6.74584	-2.20681	0.469748
-3.85407	0.624129	0.469703
-7.85878	-5.14906	0.468227
2.48294	3.17957	0.467692
-6.24532	-9.33269	0.467138
-0.372138	6.49797	0.466859
-2.57577	36.0788	0.465752
-19.6716	-24.2447	0.465469
-3.23987	10.4626	0.464626
-19.2091	-21.849	0.464422
-6.28746	-3.22072	0.464118
-11.2354	-13.7822	0.464109
6.80086	-2.5326	0.464021
-1.91427	11.2367	0.463832
-2.53449	27.6114	0.463767
-0.84321	1.11691	0.462755
-2.25639	2.60268	0.462423
-14.8102	-23.4449	0.462084
-9.67318	1.77795	0.460305
-7.18879	-11.5986	0.459397
-1.73371	14.7999	0.45897
-7.35773	-14.5851	0.458698
-7.12749	2.65143	0.458627
-5.43343	5.84891	0.458223
-7.99895	1.68611	0.458095
-4.64621	-6.95376	0.45797
-9.87355	-4.33668	0.457792
1.58161	12.5305	0.457584
-12.3607	12.9707	0.457225
-11.5779	-16.2278	0.457151
-2.92187	6.35274	0.456545
-0.895665	5.24493	0.456051
-7.20502	1.99297	0.45587
-11.9656	23.2454	0.454792
0.618792	-15.0864	0.453834
-0.448128	-1.30521	0.453811
-9.80584	-5.05791	0.453443
-0.885622	17.0381	0.453432
-13.2846	0.980965	0.45322
-8.33604	-1.88127	0.453201
-5.64259	9.83995	0.452142
-16.1634	-17.2185	0.451994
-1.75147	32.8486	0.45115
-2.365	26.4109	0.450288
-2.06204	15.7502	0.449235
-7.72558	19.3785	0.44882
-4.42032	2.76899	0.448281
0.775504	19.6401	0.448087
-2.08357	34.8144	0.447664
-13.988	14.6881	0.447089
-7.64298	4.64048	0.446815
-0.26399	-9.62609	0.446768
-8.20089	-6.17725	0.446523
-7.44627	0.538315	0.445579
1.98728	14.1944	0.445352
-16.9997	10.9058	0.443728
-10.5123	18.5171	0.443383
-7.34731	9.98161	0.442666
-0.165049	-6.21246	0.442367
-19.8396	-20.9609	0.441776
-2.34914	-10.9834	0.441551
-5.1991	-6.68691	0.441115
-7.20017	-11.1231	0.440804
-20.1211	-23.8638	0.440564
-22.7185	-24.9855	0.440402
-13.899	22.9822	0.440281
-3.29658	16.1331	0.439657
-3.68641	25.4997	0.439522
-0.223451	-4.27621	0.43941
-10.1714	-5.30358	0.438964
-9.49974	-9.53675	0.438606
-2.59784	-6.86138	0.438547
-10.1768	9.18742	0.438143
-11.1772	7.22789	0.436567
-10.1996	-19.0198	0.43654
-6.35588	1.71825	0.43647
-11.0776	9.84319	0.436466
-14.3075	7.62866	0.435782
-8.02256	-1.87912	0.434796
-13.8193	-14.8251	0.433362
-15.0982	-9.95486	0.432084
-1.75574	18.7902	0.43154
-21.0495	-22.0881	0.43079
-9.14512	0.33206	0.430761
-0.41228	12.1328	0.430603
-2.17744	23.4529	0.430556
-11.8804	2.9668	0.429478
-9.82521	-8.10724	0.429332
-12.5863	11.5592	0.428621
-3.23387	-0.4746	0.428509
-16.9024	-17.3858	0.427839
-17.3778	-17.8213	0.427745
-16.3851	-5.58632	0.4275
0.172028	-13.4738	0.426968
-10.4455	4.6736	0.426041
-2.69896	34.4934	0.425597
-8.31623	9.6651	0.424345
-2.62291	25.2436	0.424188
-10.7277	-12.8128	0.424041
-11.4425	-8.89747	0.423453
-9.58074	-8.541	0.42335
-11.5342	11.8998	0.423266
-12.2327	-6.67202	0.423015
-2.57249	20.8149	0.422707
-13.1604	-0.644569	0.422471
-12.0743	-3.20926	0.422316
-14.3591	-7.58041	0.422283
-14.9775	5.79464	0.42022
-2.64718	20.5906	0.420004
-4.00848	26.622	0.420004
-16.0854	-8.4249	0.419812
-17.5227	-7.94724	0.419635
-18.8503	-18.837	0.418127
-11.3615	4.30466	0.417079
-12.8409	22.7739	0.416998
-0.6344	-11.6823	0.415519
-14.5334	13.0123	0.414651
-7.45305	24.4493	0.414584
-15.8995	14.5305	0.414404
-7.06881	12.6786	0.4134
-15.743	7.46983	0.413399
-21.2396	-10.446	0.412773
-13.9274	11.5413	0.412733
-3.15529	29.0457	0.41262
-14.3679	-6.27975	0.412538
-14.8891	9.45057	0.412232
-12.9349	-0.833537	0.411977
-6.6426	11.3597	0.411894
-21.1392	-21.2151	0.410464
-20.4303	-11.8278	0.41037
-13.8753	3.47617	0.409466
-12.0623	4.49158	0.409204
-13.0631	22.0933	0.408775
-15.2399	-13.5452	0.40802
-13.6946	9.94081	0.4069
-13.3618	1.95662	0.406666
-21.0451	-20.0141	0.406612
-17.8959	-14.2451	0.406128
-13.3	-7.00154	0.405652
-7.77796	-8.19958	0.405101
-14.9858	-4.6211	0.404917
-11.9886	6.7142	0.404214
-14.4723	-12.432	0.402582
-14.3991	1.05159	0.402539
-7.07071	-8.96234	0.402445
-15.7573	6.01233	0.402443
-9.99267	-2.19695	0.40231
-0.788456	-12.5048	0.402166
-18.2309	16.4563	0.4019
-13.2151	-8.44009	0.40188
-5.06526	28.9032	0.401653
-13.8715	10.6336	0.400338
-16.7768	-10.5017	0.39977
-11.7167	-4.99948	0.399448
-14.6547	19.7289	0.398902
-16.2913	-3.07956	0.398232
-20.3044	-23.4588	0.397993
-14.5826	-1.75603	0.397928
-17.1493	7.81553	0.39748
-3.44323	14.8452	0.397358
-12.5622	10.5013	0.397179
-11.3022	-2.71872	0.39516
-21.2172	-1.27037	0.395009
-16.3846	-9.84971	0.394667
-12.6408	-12.3354	0.39414
-14.5238	19.5076	0.393334
-16.1842	13.6764	0.392597
-16.2102	6.15094	0.391525
-14.9822	-4.04479	0.391027
-1.83255	-13.8356	0.390562
-19.2088	-12.5091	0.390246
-17.017	5.57828	0.390142
-12.0734	8.95487	0.387889
-26.1279	-25.6684	0.387813
-2.90477	14.4673	0.38713
-16.0169	10.0735	0.38655
-21.5936	-22.7443	0.386024
-17.1943	-8.7996	0.385499
-16.2412	-2.66835	0.38526
-23.058	11.7003	0.384843
-17.3537	10.6545	0.384486
-25.3838	0.765763	0.383466
-11.074	-10.7158	0.383438
-16.7056	-0.567381	0.383003
-17.9436	5.06841	0.38282
-16.6048	4.68492	0.382454
-22.8247	-16.3765	0.381631
-20.2158	-3.34932	0.381609
-23.1042	-21.204	0.381517
-17.3367	-3.02301	0.381066
-18.8591	14.0228	0.380996
-25.7595	1.9679	0.379493
-11.6814	-9.96458	0.378899
-0.738508	-13.0796	0.378205
-19.7695	5.50237	0.377986
-22.0567	-19.3143	0.377294
-16.6157	-1.15525	0.375037
-14.9624	11.2754	0.374402
-24.5286	2.05043	0.37399
-25.1914	0.0796751	0.373595
-30.1073	8.43402	0.37216
-15.5947	-14.0884	0.372083
-24.2869	-0.786547	0.37114
-5.17974	27.8456	0.370644
-21.3952	-8.57553	0.37059
-29.8004	1.90925	0.370481
-23.8509	2.11831	0.370312
-18.7916	14.4386	0.369503
-28.7893	6.89802	0.369447
-6.14628	27.5951	0.367498
-16.0425	0.681973	0.366779
-21.7276	-7.7357	0.366541
-25.0466	-15.4266	0.366047
-17.9043	3.40734	0.365897
-18.8805	-2.10224	0.365058
-22.7383	-16.3489	0.364285
-16.5281	0.878936	0.364254
-22.6947	-23.3647	0.36372
-23.0347	10.4882	0.362809
-21.6119	-10.5747	0.361881
-21.5835	-1.1443	0.361759
-17.7516	14.9263	0.361148
-26.8649	12.3129	0.360984
-5.51231	28.409	0.360034
-20.5271	3.48413	0.358638
-19.139	-5.60851	0.358175
-26.5152	0.768209	0.356508
-28.0757	-19.9752	0.356148
-22.5883	-1.65923	0.354719
-21.2184	0.024911	0.354468
-23.8315	-8.29409	0.352417
-19.2246	-0.802274	0.349648
-19.0554	15.2478	0.349627
-20.8713	-12.1275	0.349006
-21.9255	1.27068	0.347846
-26.565	6.12957	0.347478
-27.3535	-1.88393	0.346518
-25.1164	-17.3583	0.346166
-21.0683	5.13737	0.343618
-19.3407	4.24589	0.342166
-20.4564	10.8023	0.34032
-23.9249	-11.7773	0.340166
-25.2709	-16.0472	0.339469
-24.326	-22.3459	0.33907
-24.9074	5.15079	0.338645
-21.9647	-5.33843	0.338106
-24.0211	-8.39633	0.338101
-20.8384	4.84604	0.33775
-20.7894	9.80824	0.337681
-26.2053	11.3235	0.337573
-19.982	-16.1761	0.337109
-20.6562	8.22062	0.33646
-22.1978	8.89538	0.335671
-20.1735	6.88148	0.335544
-22.5434	8.59703	0.335506
-24.6219	-22.3738	0.335468
-17.1775	-2.0633	0.334912
-23.2498	8.09876	0.333402
-18.9682	7.84545	0.332994
-19.2266	6.82257	0.332105
-20.9793	12.5678	0.331894
-21.6955	2.96125	0.331863
-18.6842	6.99408	0.331774
-20.7449	17.964	0.330837
-19.7605	-17.0814	0.330663
-24.2198	-4.63445	0.330595
-30.8456	-4.80958	0.329307
-6.39618	28.2127	0.329255
-17.8538	-0.32945	0.328638
-29.8264	7.87766	0.328413
-20.8439	6.84952	0.327712
-23.9026	-16.9713	0.325241
-25.4815	12.5149	0.324336
-29.2607	2.16654	0.324107
-27.3121	-3.30065	0.324018
-25.3137	11.9613	0.323286
-29.4543	-2.77588	0.322234
-23.122	-2.21064	0.321915
-34.8376	-5.9834	0.320906
-20.4348	14.2351	0.320905
-23.7837	-3.41197	0.319963
-18.7399	0.175689	0.318761
-31.7036	-6.89856	0.317772
-19.41	-5.90165	0.317541
-26.6137	12.0164	0.316564
-27.9752	-11.2536	0.316301
-23.3557	-6.33004	0.315997
-20.6237	17.196	0.315656
-27.5968	0.985595	0.313527
-20.7531	12.7716	0.313262
-27.8515	-3.82867	0.312827
-22.4141	-4.46909	0.312691
-26.5446	-17.2042	0.311523
-33.7857	-4.71355	0.311364
-26.9355	10.5377	0.310928
-28.6786	-2.22506	0.310704
-30.2381	-5.24539	0.309431
-21.7569	-15.3347	0.308908
-30.0568	-2.886	0.307868
-22.2127	2.90809	0.30671
-27.9824	-17.6164	0.306638
-33.2047	-7.25994	0.305143
-28.902	-10.8165	0.304931
-27.3898	-0.510041	0.304105
-23.4396	-5.46688	0.302294
-24.6106	-11.6397	0.302116
-32.4637	-7.84479	0.301803
-26.0292	-8.35423	0.301252
-29.518	-18.5314	0.301101
-27.0423	-25.5166	0.300899
-22.7672	4.30689	0.300135
-25.1301	-10.4337	0.29958
-28.2526	-18.6667	0.29935
-23.1515	5.96766	0.299202
-25.5691	-22.2153	0.29543
-28.7635	-4.22064	0.292506
-23.4474	-4.402	0.291828
-26.0573	13.1234	0.291247
-25.749	-11.1376	0.289859
-24.3596	-6.4429	0.288952
-28.6868	-9.7086	0.288409
-25.9032	-5.66031	0.288401
-29.094	-16.8331	0.287843
-22.4532	16.5698	0.285052
-33.6277	-5.00647	0.285024
-29.3109	-13.072	0.283274
-21.9772	16.6373	0.278264
-29.4562	-11.6951	0.273369
-28.676	-21.8218	0.272248
-25.0883	-7.18863	0.272196
-29.559	-16.1139	0.272076
-30.1208	-13.3882	0.271815
-27.6189	-24.8726	0.268413
-29.2998	-6.0213	0.268412
-30.1968	-14.3569	0.268377
-30.4699	-15.516	0.268373
-25.9938	-22.7814	0.267396
-31.2992	-2.1233	0.264577
-27.078	-5.76747	0.263115
-28.3533	3.57192	0.260307
-37.1778	-7.96426	0.258879
-32.1724	-5.96687	0.25801
-35.0379	-7.08847	0.256484
-30.9448	-14.3191	0.254055
-27.0355	-21.1013	0.252432
-30.0741	-11.294	0.250016
-32.7234	-11.2842	0.249402
-30.4282	-18.6184	0.248004
-29.8834	-19.9009	0.246997
-33.7667	-12.2441	0.245792
-33.649	-8.94133	0.245119
-29.4067	-21.2569	0.244639
-29.7249	-20.3195	0.242888
-31.4637	1.51399	0.240581
-28.3174	-24.1692	0.240363
-31.7845	-13.0553	0.239046
-32.7479	-14.1524	0.238985
-30.4922	-21.629	0.238745
-27.4367	-12.5581	0.233601
-35.7406	-9.92742	0.228735
-27.6984	-23.9649	0.222967
-36.4614	-9.17757	0.220117
-30.8246	-10.981	0.216505
-36.4376	-10.6342	0.215744
-36.7352	-8.76903	0.211046
-37.6027	-10.357	0.210855
-36.9181	-10.4498	0.207389
-30.7504	-11.7691	0.206283
-34.9871	-11.2354	0.20466
-31.2293	-18.6531	0.20414
-32.1613	-14.2919	0.204106
-34.3716	-13.8933	0.202385
-34.9174	-15.2014	0.192109
-32.6225	-16.4445	0.192009
-33.0697	-15.5695	0.191402
-33.5246	-16.5163	0.183438
-34.8033	-14.1722	0.179616
-32.3775	-20.1842	0.178937
-31.1359	-20.7916	0.178034
-33.8235	-15.1501	0.172199
-35.3947	-12.354	0.170341
-28.7298	-25.4987	0.169518
-26.2943	-12.9949	0.14944
-37.1916	-11.7442	0.146972
-32.141	-21.6693	0.139913
-34.03	-18.4443	0.114199
-30.5451	-24.0718	0.11352
-34.147	-18.8245	0.0985361
