# Supplementary material for: Deep learning-based image analysis predicts PD-L1 status from H&E-stained histopathology images in breast cancer
Source: Nat Commun. 2022 Nov 8;13:6753. doi: 10.1038/s41467-022-34275-9 (PMC9643479; doi:10.1038/s41467-022-34275-9)
Supplement: Supplementary file 4 — Source Data [file 41467_2022_34275_MOESM4_ESM.zip › plots_raw_data/Figure_3_raw.xlsx]

## Sheet: BCCA-CV_PD-L1
Prediction Score	Sensitivity
0.0601912	1
0.0709861	1
0.0824621	1
0.0999653	1
0.102743	1
0.104634	1
0.105074	1
0.106451	1
0.108588	1
0.11302	1
0.116017	1
0.124274	1
0.124413	1
0.126499	1
0.129009	1
0.134938	1
0.139096	1
0.141066	1
0.142814	1
0.145578	1
0.146313	1
0.147754	1
0.15028	1
0.151839	1
0.151923	1
0.15283	1
0.153185	1
0.154261	1
0.160879	1
0.162073	1
0.162477	1
0.165868	1
0.167211	1
0.168667	1
0.169519	1
0.169562	1
0.17083	1
0.173328	1
0.17525	1
0.175566	1
0.176457	1
0.177523	1
0.178528	1
0.180047	1
0.183042	1
0.185321	1
0.18952	1
0.189964	1
0.190742	0.999999
0.191843	0.999999
0.196443	0.999998
0.197296	0.999997
0.197563	0.999993
0.198133	0.999989
0.198233	0.999985
0.198348	0.99998
0.198994	0.999973
0.199281	0.999961
0.200003	0.999949
0.200031	0.999932
0.20035	0.999912
0.201911	0.999885
0.202371	0.999849
0.203008	0.999807
0.203969	0.99976
0.20438	0.999707
0.204693	0.999646
0.20509	0.999573
0.206126	0.999499
0.206207	0.999417
0.206292	0.999323
0.207498	0.999225
0.208057	0.999125
0.209355	0.999029
0.210215	0.998924
0.210578	0.998811
0.21065	0.998703
0.211457	0.998595
0.211561	0.998483
0.212409	0.998374
0.212525	0.998276
0.213549	0.998189
0.213932	0.998112
0.214059	0.998039
0.214448	0.997967
0.215035	0.9979
0.215711	0.997845
0.215844	0.997793
0.21663	0.997747
0.219341	0.997709
0.219915	0.997674
0.220071	0.997646
0.220235	0.99762
0.22172	0.997591
0.222122	0.997561
0.222134	0.997531
0.223778	0.997499
0.224637	0.997467
0.225527	0.997426
0.225858	0.997379
0.225991	0.997325
0.226121	0.997273
0.226484	0.99722
0.226578	0.997154
0.226585	0.997093
0.226973	0.997019
0.227105	0.996939
0.227521	0.99686
0.227962	0.996775
0.22832	0.996687
0.228495	0.996595
0.228608	0.996504
0.229201	0.996413
0.230471	0.996314
0.230647	0.996229
0.230778	0.996144
0.231584	0.996053
0.233148	0.995975
0.233859	0.995897
0.233906	0.995821
0.234198	0.995753
0.234524	0.995684
0.234744	0.995623
0.234867	0.995572
0.23571	0.995523
0.236183	0.995484
0.237351	0.995444
0.237606	0.995409
0.238053	0.995376
0.238426	0.995353
0.238867	0.995333
0.240051	0.995313
0.24017	0.995296
0.240278	0.99528
0.241069	0.99527
0.241182	0.99526
0.241248	0.995254
0.241376	0.995248
0.243065	0.995243
0.243271	0.995239
0.243512	0.995235
0.244239	0.995232
0.245683	0.995229
0.245956	0.995226
0.246113	0.995224
0.24669	0.995223
0.24701	0.995222
0.247454	0.995222
0.247933	0.995221
0.248432	0.99522
0.248524	0.99522
0.248588	0.99522
0.249794	0.99522
0.250137	0.99522
0.251157	0.99522
0.251194	0.99522
0.251819	0.99522
0.252164	0.99522
0.252181	0.99522
0.252622	0.99522
0.253252	0.99522
0.25386	0.99522
0.253904	0.99522
0.255027	0.99522
0.256233	0.99522
0.256856	0.99522
0.257718	0.99522
0.25829	0.99522
0.258344	0.99522
0.258786	0.995219
0.259111	0.995219
0.259232	0.995218
0.259467	0.995218
0.259817	0.995217
0.26022	0.995217
0.260656	0.995216
0.262296	0.995216
0.263148	0.995215
0.263405	0.995215
0.26344	0.995214
0.263737	0.995212
0.264163	0.995211
0.264173	0.995208
0.264235	0.995205
0.265923	0.995202
0.26657	0.995199
0.266634	0.995193
0.266995	0.995189
0.267162	0.995182
0.267537	0.995175
0.267717	0.995168
0.267864	0.995159
0.269161	0.99515
0.26957	0.995136
0.269708	0.995122
0.270664	0.995105
0.271464	0.995084
0.272358	0.995063
0.273055	0.995038
0.273513	0.995009
0.274068	0.994977
0.274125	0.994945
0.274358	0.994909
0.274735	0.99487
0.274769	0.994831
0.274927	0.994785
0.275196	0.994736
0.275284	0.994683
0.275356	0.994626
0.276055	0.994566
0.27609	0.994509
0.276728	0.994447
0.276841	0.994378
0.276988	0.994304
0.277519	0.994223
0.277803	0.994142
0.278625	0.994064
0.278988	0.993997
0.279545	0.993918
0.280261	0.993829
0.280271	0.993745
0.280389	0.993653
0.280475	0.993565
0.280981	0.993478
0.281375	0.993384
0.282298	0.993293
0.282402	0.993199
0.283071	0.993109
0.28309	0.993026
0.283506	0.992949
0.2837	0.992861
0.28372	0.992773
0.283726	0.992689
0.284024	0.9926
0.284153	0.992516
0.284362	0.992429
0.284548	0.992341
0.284789	0.992255
0.284796	0.992168
0.284904	0.992079
0.285016	0.991997
0.28516	0.991915
0.285167	0.991828
0.285565	0.991742
0.28557	0.991666
0.285602	0.991592
0.285846	0.99151
0.286111	0.991434
0.286123	0.991357
0.286433	0.991285
0.28663	0.991215
0.286698	0.991148
0.286955	0.991081
0.288049	0.991012
0.288385	0.990943
0.289306	0.990877
0.289495	0.990809
0.289532	0.990742
0.289687	0.990681
0.290033	0.990617
0.290073	0.990564
0.290205	0.990504
0.290431	0.990449
0.290683	0.990397
0.290848	0.990345
0.29101	0.990293
0.291145	0.99024
0.29139	0.990179
0.291439	0.990121
0.291453	0.990061
0.291528	0.990001
0.291729	0.989944
0.291835	0.98988
0.291972	0.989821
0.291983	0.989764
0.292709	0.989703
0.293045	0.98964
0.293459	0.989573
0.2938	0.989504
0.293801	0.989434
0.294265	0.989368
0.294868	0.9893
0.295745	0.989235
0.296067	0.989171
0.296374	0.989108
0.296496	0.989043
0.296953	0.988981
0.297312	0.98892
0.297411	0.988858
0.297523	0.988795
0.297643	0.988737
0.297692	0.988682
0.297851	0.988622
0.297949	0.98857
0.297956	0.988518
0.298321	0.988468
0.298372	0.98842
0.29857	0.988371
0.299123	0.988327
0.299402	0.988284
0.29947	0.98824
0.29948	0.98819
0.300526	0.988141
0.300588	0.988099
0.300596	0.988054
0.300655	0.988008
0.301687	0.98797
0.302091	0.987928
0.30238	0.987882
0.302395	0.987842
0.302476	0.987799
0.302809	0.987757
0.302884	0.987704
0.303358	0.987659
0.3046	0.987612
0.304646	0.987568
0.304782	0.987515
0.305131	0.987464
0.305408	0.987415
0.305939	0.98737
0.306508	0.987318
0.30662	0.987266
0.306769	0.987212
0.306852	0.987149
0.307136	0.987092
0.307408	0.987032
0.307753	0.986977
0.30784	0.986919
0.308581	0.986858
0.308636	0.986799
0.308716	0.986737
0.309334	0.986679
0.30943	0.986626
0.309448	0.986574
0.310058	0.986521
0.310276	0.986463
0.310618	0.986409
0.310851	0.986361
0.311807	0.986318
0.312131	0.986273
0.313056	0.98623
0.313273	0.986185
0.313426	0.986145
0.313576	0.986101
0.313726	0.986058
0.313936	0.986022
0.314012	0.985986
0.31408	0.985954
0.314267	0.985928
0.314411	0.985901
0.314995	0.985872
0.315358	0.985846
0.315575	0.98582
0.315689	0.985796
0.315725	0.985778
0.316035	0.985763
0.316656	0.985748
0.316836	0.98573
0.317458	0.985718
0.317635	0.985705
0.31796	0.985694
0.317984	0.985684
0.317988	0.985674
0.31799	0.985664
0.318762	0.985656
0.318834	0.985649
0.318902	0.985643
0.319059	0.985639
0.319326	0.985636
0.319382	0.985633
0.319461	0.985631
0.319468	0.985626
0.319559	0.985622
0.31962	0.98562
0.319978	0.985619
0.320145	0.985617
0.320408	0.985616
0.320503	0.985615
0.320783	0.985614
0.320806	0.985614
0.321117	0.985614
0.321586	0.985613
0.321619	0.985613
0.321884	0.985612
0.322031	0.985612
0.322111	0.985611
0.323636	0.985611
0.323834	0.985611
0.323864	0.985611
0.323871	0.985611
0.324117	0.985611
0.324378	0.985611
0.324697	0.985611
0.324746	0.985611
0.325105	0.985611
0.325728	0.985611
0.325924	0.985611
0.326014	0.98561
0.326239	0.98561
0.326259	0.98561
0.326668	0.98561
0.326869	0.98561
0.327079	0.98561
0.327695	0.98561
0.328135	0.98561
0.328397	0.98561
0.328403	0.98561
0.329435	0.98561
0.329459	0.98561
0.32953	0.98561
0.329741	0.98561
0.329845	0.98561
0.329917	0.98561
0.329991	0.98561
0.330103	0.98561
0.330175	0.98561
0.330666	0.98561
0.33132	0.98561
0.3317	0.98561
0.331753	0.98561
0.332017	0.98561
0.332227	0.98561
0.332265	0.98561
0.332635	0.98561
0.332659	0.98561
0.332738	0.98561
0.333372	0.98561
0.333438	0.98561
0.333673	0.98561
0.333969	0.98561
0.334205	0.98561
0.33467	0.98561
0.334702	0.98561
0.334904	0.98561
0.334945	0.98561
0.335103	0.98561
0.33516	0.98561
0.335264	0.98561
0.3358	0.98561
0.335829	0.98561
0.336034	0.98561
0.336504	0.98561
0.336617	0.98561
0.336963	0.98561
0.337067	0.98561
0.337346	0.98561
0.337506	0.98561
0.337553	0.98561
0.337648	0.98561
0.337776	0.98561
0.337817	0.98561
0.338132	0.98561
0.338181	0.98561
0.338332	0.98561
0.338605	0.98561
0.339008	0.98561
0.339143	0.98561
0.339169	0.98561
0.339472	0.98561
0.339553	0.98561
0.339887	0.98561
0.340342	0.98561
0.340735	0.98561
0.341281	0.98561
0.341292	0.98561
0.34139	0.98561
0.341987	0.98561
0.342187	0.98561
0.342492	0.98561
0.34259	0.98561
0.342609	0.98561
0.342676	0.98561
0.342854	0.98561
0.342864	0.98561
0.34291	0.98561
0.343182	0.98561
0.343403	0.98561
0.343468	0.98561
0.344019	0.98561
0.344114	0.98561
0.344309	0.98561
0.344652	0.98561
0.344663	0.98561
0.34491	0.98561
0.344995	0.98561
0.34512	0.98561
0.345131	0.98561
0.345151	0.98561
0.345591	0.98561
0.346249	0.98561
0.346261	0.98561
0.346476	0.98561
0.346497	0.98561
0.346639	0.98561
0.346827	0.98561
0.347026	0.98561
0.347103	0.98561
0.347338	0.98561
0.347421	0.98561
0.347592	0.98561
0.347739	0.98561
0.347757	0.98561
0.347838	0.98561
0.347895	0.98561
0.348007	0.98561
0.348358	0.98561
0.348437	0.98561
0.34853	0.98561
0.349135	0.98561
0.349747	0.98561
0.349858	0.98561
0.349864	0.98561
0.349875	0.98561
0.350136	0.98561
0.350253	0.98561
0.350639	0.98561
0.350822	0.98561
0.350975	0.98561
0.351094	0.98561
0.351163	0.98561
0.35139	0.98561
0.35151	0.98561
0.352293	0.98561
0.35242	0.98561
0.352462	0.98561
0.352467	0.98561
0.353188	0.98561
0.353254	0.98561
0.353255	0.98561
0.353709	0.98561
0.353732	0.98561
0.35384	0.98561
0.353855	0.98561
0.353884	0.98561
0.353932	0.98561
0.354031	0.98561
0.354206	0.98561
0.354515	0.98561
0.354864	0.98561
0.354948	0.98561
0.355017	0.98561
0.355053	0.98561
0.355123	0.98561
0.355808	0.98561
0.356523	0.98561
0.356687	0.98561
0.356714	0.98561
0.357195	0.98561
0.357249	0.98561
0.357708	0.98561
0.357764	0.98561
0.358154	0.98561
0.358448	0.98561
0.358597	0.98561
0.358626	0.98561
0.358858	0.98561
0.358878	0.98561
0.359043	0.98561
0.35908	0.98561
0.359527	0.98561
0.359659	0.98561
0.360351	0.98561
0.360578	0.98561
0.360656	0.98561
0.361337	0.98561
0.36137	0.98561
0.361425	0.98561
0.361614	0.98561
0.361625	0.98561
0.361824	0.98561
0.36254	0.98561
0.363023	0.98561
0.363074	0.98561
0.363186	0.98561
0.363217	0.98561
0.363452	0.98561
0.363569	0.98561
0.363669	0.98561
0.363816	0.98561
0.364138	0.98561
0.364458	0.98561
0.364593	0.98561
0.364859	0.98561
0.36497	0.98561
0.365001	0.98561
0.365133	0.98561
0.365371	0.98561
0.365495	0.985609
0.36553	0.985609
0.36589	0.985609
0.366147	0.985609
0.366322	0.985609
0.366334	0.985609
0.36642	0.985609
0.366618	0.985609
0.366716	0.985609
0.366731	0.985609
0.367063	0.985609
0.367202	0.985609
0.367225	0.985608
0.367459	0.985608
0.36752	0.985607
0.367579	0.985607
0.36831	0.985607
0.368528	0.985606
0.368572	0.985605
0.368592	0.985604
0.368747	0.985604
0.369105	0.985603
0.369117	0.985601
0.369212	0.9856
0.369338	0.985599
0.369571	0.985597
0.369629	0.985597
0.369836	0.985595
0.370167	0.985593
0.370388	0.985592
0.370399	0.985589
0.370449	0.985585
0.370648	0.985582
0.370828	0.985577
0.371282	0.985573
0.371367	0.985567
0.371634	0.98556
0.371701	0.985553
0.371953	0.985548
0.372355	0.985543
0.372545	0.985536
0.372559	0.985529
0.372564	0.985521
0.372592	0.985514
0.372671	0.985505
0.372726	0.985498
0.372792	0.985487
0.373081	0.985475
0.373135	0.985464
0.373233	0.985453
0.373317	0.985441
0.373556	0.985427
0.373561	0.985411
0.373975	0.985397
0.374325	0.985377
0.374328	0.985358
0.374388	0.985335
0.374611	0.985313
0.37466	0.985291
0.374972	0.98527
0.374983	0.985247
0.375016	0.985219
0.375228	0.985187
0.375356	0.985151
0.375435	0.985118
0.375495	0.985086
0.375792	0.985052
0.375945	0.985019
0.37615	0.984984
0.376158	0.984948
0.376184	0.984909
0.376651	0.984868
0.37673	0.984824
0.376756	0.984782
0.376977	0.984738
0.376984	0.984695
0.376989	0.984654
0.377062	0.984607
0.377229	0.984563
0.377518	0.984512
0.377619	0.984467
0.377635	0.984417
0.378018	0.984366
0.378133	0.984319
0.378152	0.984271
0.378233	0.984224
0.378412	0.984173
0.378513	0.984127
0.378741	0.984071
0.378799	0.984014
0.378969	0.983961
0.379142	0.983903
0.379495	0.983844
0.380161	0.98379
0.380182	0.983735
0.380265	0.983681
0.380326	0.983624
0.380725	0.98357
0.380763	0.983515
0.380918	0.983461
0.381218	0.983411
0.381218	0.983359
0.381238	0.983303
0.381396	0.983248
0.381541	0.983191
0.381864	0.983136
0.382051	0.983084
0.382124	0.983038
0.382374	0.982989
0.382445	0.982936
0.382458	0.982884
0.382478	0.982832
0.382666	0.982778
0.38305	0.982725
0.383155	0.982672
0.38341	0.982617
0.383515	0.982559
0.383797	0.982506
0.383855	0.982452
0.383973	0.982405
0.384127	0.982358
0.384229	0.982313
0.384446	0.98226
0.385203	0.98221
0.38533	0.982154
0.385364	0.982104
0.385414	0.982054
0.385453	0.982003
0.385513	0.981953
0.385537	0.981906
0.385547	0.981865
0.385887	0.981823
0.386444	0.981777
0.386515	0.981731
0.386806	0.981684
0.386847	0.981646
0.386928	0.981602
0.386976	0.981556
0.387147	0.981514
0.38722	0.981471
0.387426	0.981426
0.387589	0.981386
0.387743	0.981346
0.387803	0.981305
0.387901	0.981265
0.38818	0.981222
0.38818	0.981183
0.388209	0.981148
0.388326	0.981114
0.388571	0.981076
0.38865	0.98104
0.388754	0.981005
0.388818	0.980971
0.388933	0.980942
0.389068	0.980911
0.389215	0.98088
0.389253	0.980854
0.389295	0.980827
0.389465	0.980796
0.389591	0.980765
0.389669	0.980734
0.390048	0.980699
0.390222	0.980666
0.390298	0.980634
0.390442	0.9806
0.390448	0.980567
0.390458	0.98053
0.390751	0.980492
0.390775	0.980457
0.390866	0.980429
0.391112	0.980396
0.39115	0.980362
0.391252	0.980325
0.39133	0.980284
0.391391	0.980243
0.391542	0.980201
0.391737	0.980161
0.392388	0.980126
0.392401	0.980085
0.392474	0.980041
0.392696	0.98
0.392766	0.979962
0.392858	0.979927
0.392939	0.979887
0.393017	0.979847
0.393291	0.979808
0.393524	0.979766
0.394208	0.979726
0.394676	0.979682
0.394786	0.979638
0.395293	0.979594
0.395424	0.979549
0.39568	0.979509
0.395682	0.979468
0.395781	0.979431
0.396154	0.979391
0.396549	0.979352
0.396579	0.979307
0.396615	0.979269
0.396685	0.97923
0.396773	0.979194
0.396909	0.979156
0.396959	0.979119
0.397593	0.979083
0.397643	0.979047
0.398047	0.979011
0.398208	0.978976
0.398243	0.978946
0.39854	0.978914
0.399065	0.978883
0.399071	0.978856
0.399078	0.978831
0.399254	0.9788
0.399421	0.978775
0.399433	0.978753
0.39948	0.978729
0.399497	0.978708
0.39954	0.978686
0.399627	0.978667
0.399793	0.978647
0.399879	0.978626
0.399935	0.978607
0.399936	0.978586
0.399981	0.978573
0.400187	0.978559
0.400499	0.978546
0.400527	0.978535
0.40066	0.978525
0.400769	0.978516
0.400943	0.978505
0.400972	0.978493
0.401073	0.978483
0.401123	0.978471
0.401191	0.97846
0.401245	0.978451
0.401467	0.978444
0.401481	0.978434
0.401953	0.978426
0.402341	0.978418
0.402374	0.978411
0.402386	0.978402
0.40261	0.978392
0.402843	0.97838
0.402859	0.978368
0.403076	0.978358
0.403204	0.978348
0.403386	0.97834
0.403473	0.97833
0.403535	0.978318
0.403779	0.978305
0.403871	0.978292
0.403875	0.978277
0.403907	0.978264
0.404367	0.978252
0.404501	0.978238
0.404573	0.978224
0.404604	0.978206
0.405218	0.978191
0.405564	0.978175
0.40559	0.978156
0.405754	0.978138
0.405786	0.978117
0.405939	0.978098
0.406129	0.978073
0.406333	0.978047
0.406366	0.978019
0.406392	0.977991
0.406701	0.97796
0.40675	0.977932
0.406866	0.977905
0.407482	0.977874
0.407486	0.977844
0.407858	0.97781
0.407946	0.977775
0.407962	0.977738
0.407972	0.977704
0.408181	0.977668
0.40837	0.977631
0.408762	0.977594
0.408972	0.977558
0.409077	0.977519
0.4092	0.977475
0.40922	0.977431
0.40942	0.977386
0.409452	0.977345
0.40971	0.9773
0.410281	0.977257
0.410356	0.977207
0.410425	0.977159
0.410843	0.977115
0.410904	0.977071
0.410982	0.977021
0.410987	0.976976
0.411086	0.976932
0.411421	0.976887
0.411733	0.976841
0.41179	0.976796
0.411826	0.976756
0.411884	0.976716
0.411952	0.976676
0.412024	0.976633
0.412078	0.97659
0.412239	0.976546
0.412461	0.976502
0.412612	0.97646
0.412658	0.976417
0.412693	0.976372
0.412975	0.976328
0.413128	0.976284
0.413449	0.976237
0.413671	0.976193
0.413838	0.976149
0.41392	0.976099
0.414303	0.976055
0.414332	0.976017
0.414487	0.97597
0.414521	0.975924
0.414524	0.975878
0.414943	0.975834
0.415322	0.975787
0.415367	0.975743
0.415453	0.975694
0.415515	0.975647
0.415623	0.975607
0.416004	0.975563
0.416067	0.975518
0.416295	0.975471
0.416436	0.975429
0.416486	0.975382
0.416528	0.975335
0.416652	0.975284
0.416885	0.975231
0.416979	0.975182
0.417024	0.975133
0.417069	0.975077
0.41708	0.975021
0.417174	0.974962
0.417347	0.974903
0.417398	0.974846
0.417797	0.974784
0.417852	0.974723
0.41799	0.974664
0.418096	0.974611
0.418522	0.974551
0.418992	0.974487
0.419182	0.974432
0.419243	0.974378
0.419345	0.974313
0.419387	0.974256
0.419439	0.974191
0.41944	0.974126
0.419459	0.97406
0.419546	0.973993
0.419563	0.973928
0.419767	0.973866
0.420097	0.973802
0.420213	0.973732
0.420426	0.973669
0.420603	0.973603
0.42089	0.973541
0.420991	0.973483
0.421004	0.973425
0.421131	0.973365
0.421233	0.973305
0.421597	0.97325
0.421685	0.973179
0.421925	0.973112
0.42216	0.973049
0.422205	0.972987
0.422274	0.972926
0.422346	0.972863
0.422837	0.972798
0.422885	0.972732
0.422967	0.972668
0.423005	0.972609
0.423372	0.97255
0.423648	0.972489
0.4238	0.972428
0.423827	0.972364
0.424118	0.9723
0.424196	0.972244
0.424396	0.972187
0.424546	0.972127
0.424548	0.97207
0.424683	0.972014
0.424968	0.971958
0.425172	0.971902
0.42551	0.971845
0.425813	0.971791
0.42597	0.971735
0.426121	0.971674
0.426168	0.971616
0.426264	0.971559
0.426302	0.971498
0.426569	0.971441
0.426731	0.971379
0.426809	0.971323
0.426818	0.971265
0.426826	0.9712
0.426883	0.971137
0.427179	0.971076
0.427306	0.971007
0.42753	0.970931
0.427611	0.970862
0.42774	0.97079
0.427747	0.970717
0.427855	0.97065
0.428216	0.970574
0.428595	0.970494
0.42879	0.970407
0.429631	0.970315
0.430093	0.97023
0.430226	0.970135
0.43032	0.970044
0.430433	0.969951
0.430629	0.969861
0.430688	0.969771
0.430792	0.96968
0.430969	0.969589
0.431012	0.969494
0.431133	0.969391
0.43146	0.969281
0.431476	0.96917
0.432109	0.969056
0.432292	0.968943
0.432468	0.96883
0.43256	0.96872
0.432739	0.96861
0.432962	0.968492
0.432973	0.968373
0.432979	0.968242
0.433153	0.968113
0.433197	0.967979
0.433615	0.967845
0.433637	0.967708
0.433687	0.967571
0.433695	0.967447
0.433808	0.967318
0.433869	0.967178
0.43409	0.967029
0.434476	0.966891
0.434485	0.966747
0.43478	0.966606
0.434966	0.966468
0.43502	0.966337
0.435128	0.966197
0.436038	0.966065
0.436568	0.965933
0.436801	0.965802
0.437028	0.965681
0.437099	0.96555
0.437241	0.965412
0.437512	0.965281
0.437619	0.965155
0.437702	0.965019
0.437919	0.964886
0.438216	0.964762
0.438295	0.964633
0.438605	0.964512
0.438676	0.964394
0.438781	0.96427
0.438811	0.964155
0.438815	0.964049
0.438822	0.963939
0.438878	0.963835
0.438915	0.963729
0.439027	0.96362
0.439147	0.963527
0.439403	0.963434
0.439448	0.963352
0.439531	0.963273
0.439559	0.963193
0.439583	0.963118
0.439793	0.96304
0.439998	0.962962
0.440052	0.962888
0.440061	0.962818
0.440172	0.962756
0.440299	0.962691
0.440346	0.962622
0.440409	0.962561
0.440502	0.962497
0.440626	0.962438
0.440635	0.962381
0.440931	0.962329
0.440966	0.96228
0.440967	0.962231
0.440978	0.962184
0.441374	0.962139
0.441388	0.962096
0.441412	0.962054
0.441554	0.962015
0.442006	0.961976
0.442256	0.961938
0.442306	0.961899
0.44235	0.961862
0.442412	0.961826
0.442584	0.961789
0.44261	0.961756
0.442615	0.961725
0.442651	0.961693
0.442817	0.961657
0.443465	0.961624
0.443509	0.961591
0.443521	0.961561
0.443636	0.961531
0.443662	0.961489
0.443873	0.961451
0.444149	0.961412
0.444277	0.961372
0.444436	0.961334
0.44452	0.96129
0.444775	0.961245
0.44479	0.961192
0.444836	0.961142
0.44484	0.961093
0.445126	0.961041
0.445148	0.960987
0.445302	0.960934
0.445348	0.960875
0.445533	0.96081
0.445571	0.960751
0.445709	0.960682
0.44597	0.960614
0.44611	0.960542
0.446249	0.960465
0.446353	0.960389
0.446655	0.960311
0.446716	0.960232
0.446783	0.960148
0.446957	0.960062
0.447203	0.959974
0.447238	0.959881
0.447248	0.959777
0.447318	0.959675
0.447366	0.959569
0.447426	0.95946
0.447702	0.959343
0.448184	0.959226
0.448244	0.959112
0.44825	0.958995
0.448465	0.958868
0.448685	0.958741
0.448783	0.958616
0.448797	0.958492
0.448906	0.958363
0.449329	0.958233
0.44949	0.958102
0.449685	0.957967
0.449705	0.957822
0.44997	0.957682
0.450026	0.957535
0.450239	0.957393
0.450249	0.957255
0.450267	0.957111
0.450681	0.956959
0.450784	0.956806
0.450977	0.956657
0.450988	0.956504
0.451027	0.956354
0.451118	0.956209
0.45117	0.956065
0.451189	0.955924
0.451197	0.955779
0.451243	0.955642
0.451273	0.955492
0.451444	0.955348
0.451688	0.955208
0.451732	0.955068
0.452021	0.954924
0.452585	0.954776
0.45269	0.954636
0.452911	0.954493
0.453197	0.954356
0.453236	0.954217
0.453413	0.95409
0.453624	0.953963
0.453936	0.953844
0.453955	0.95372
0.454021	0.953594
0.454261	0.953466
0.454357	0.953349
0.454443	0.953237
0.454793	0.953118
0.455132	0.952995
0.455444	0.952875
0.455463	0.952754
0.455714	0.952633
0.455756	0.95252
0.456004	0.952404
0.456029	0.952291
0.456663	0.952172
0.456786	0.952053
0.456944	0.951937
0.457042	0.951826
0.457099	0.951709
0.457122	0.951595
0.45717	0.951493
0.457469	0.95139
0.4577	0.951282
0.457797	0.951177
0.457816	0.95107
0.457941	0.95095
0.458143	0.950823
0.458217	0.950704
0.458776	0.950594
0.458801	0.950482
0.458938	0.950363
0.459203	0.950244
0.459206	0.95012
0.459285	0.949998
0.459369	0.949886
0.459372	0.949759
0.459638	0.949621
0.459644	0.949489
0.459678	0.949354
0.459694	0.949212
0.459757	0.94907
0.459854	0.948933
0.459867	0.948794
0.460322	0.948636
0.460917	0.948482
0.461323	0.948331
0.461363	0.948177
0.461442	0.948011
0.461575	0.947856
0.461622	0.947694
0.461802	0.94754
0.461813	0.94739
0.461886	0.947238
0.461965	0.947078
0.462072	0.946909
0.462092	0.946745
0.462279	0.946575
0.462297	0.946399
0.462654	0.946216
0.462786	0.946047
0.463006	0.945873
0.4633	0.9457
0.463408	0.945524
0.463648	0.945348
0.463654	0.945169
0.463874	0.944983
0.463951	0.944806
0.463964	0.944629
0.464371	0.944452
0.464399	0.944276
0.464403	0.944099
0.464451	0.943918
0.464711	0.943742
0.464882	0.943555
0.464943	0.943369
0.465147	0.943181
0.465277	0.942986
0.465308	0.942797
0.465388	0.942608
0.465484	0.942417
0.465989	0.942228
0.46609	0.942041
0.46621	0.941844
0.466243	0.941643
0.466327	0.941457
0.466774	0.941261
0.466903	0.941054
0.467056	0.940854
0.467056	0.940647
0.467149	0.940451
0.467273	0.940253
0.467337	0.94005
0.467496	0.93985
0.468	0.939649
0.468037	0.939449
0.468313	0.939247
0.468559	0.939036
0.468588	0.938827
0.468963	0.938622
0.469181	0.938415
0.46925	0.938204
0.469284	0.938004
0.469292	0.937792
0.469444	0.937577
0.46972	0.937366
0.469795	0.937162
0.470085	0.936952
0.470114	0.936746
0.470252	0.936524
0.470265	0.936316
0.470374	0.936111
0.470641	0.935899
0.470921	0.935692
0.470921	0.935485
0.470926	0.935295
0.471158	0.935099
0.471348	0.934889
0.471354	0.934684
0.471367	0.934487
0.471377	0.934289
0.471474	0.934104
0.471649	0.93391
0.471651	0.93372
0.471848	0.933538
0.471953	0.933355
0.472009	0.933171
0.472109	0.933001
0.472512	0.932835
0.472629	0.932664
0.472666	0.932496
0.47267	0.932329
0.474153	0.932172
0.474225	0.932009
0.474249	0.931853
0.47434	0.931695
0.474436	0.931541
0.474526	0.931392
0.474791	0.931249
0.475235	0.931102
0.475544	0.930963
0.475593	0.930827
0.475658	0.930689
0.475769	0.930557
0.47591	0.93044
0.475983	0.930317
0.476091	0.930205
0.476103	0.930089
0.476222	0.929979
0.476235	0.929874
0.47681	0.929773
0.476872	0.929671
0.476899	0.92958
0.477086	0.929488
0.477116	0.9294
0.477363	0.929315
0.477443	0.929231
0.477521	0.929153
0.477656	0.929072
0.477732	0.929
0.478	0.928925
0.478511	0.928855
0.478574	0.928788
0.478969	0.928719
0.478974	0.928654
0.478987	0.928592
0.479096	0.928534
0.479435	0.928475
0.479567	0.928415
0.479657	0.928354
0.479744	0.928298
0.479879	0.928243
0.48006	0.92819
0.480219	0.928139
0.480467	0.928089
0.480684	0.928036
0.480882	0.927977
0.481014	0.927921
0.481403	0.927864
0.481449	0.927807
0.481471	0.927756
0.482032	0.927708
0.48205	0.927661
0.483194	0.927607
0.483755	0.927552
0.484101	0.927503
0.484141	0.927451
0.48424	0.927397
0.484321	0.927342
0.484411	0.927286
0.484454	0.927233
0.484506	0.927175
0.484633	0.927119
0.4852	0.927054
0.4852	0.926993
0.485222	0.926927
0.485287	0.926859
0.486295	0.92679
0.486728	0.926722
0.486843	0.926647
0.486891	0.926567
0.486996	0.926491
0.487018	0.926413
0.487066	0.926334
0.487454	0.926254
0.48774	0.926163
0.487952	0.926082
0.487955	0.926
0.488121	0.925917
0.488171	0.925837
0.488406	0.92575
0.488813	0.925654
0.488899	0.925552
0.488997	0.92545
0.489068	0.925348
0.489101	0.92525
0.489168	0.925142
0.489307	0.925029
0.489341	0.924928
0.489487	0.924813
0.489651	0.924701
0.489856	0.924587
0.490169	0.924463
0.490378	0.924343
0.490392	0.924215
0.490403	0.924084
0.490758	0.923955
0.490778	0.923825
0.490908	0.923691
0.490966	0.923558
0.490985	0.923422
0.491045	0.92328
0.491135	0.923133
0.491279	0.922988
0.491476	0.922839
0.491774	0.922693
0.491849	0.922548
0.491868	0.922391
0.49192	0.922232
0.491955	0.922068
0.49219	0.921894
0.492509	0.921726
0.492681	0.92156
0.493699	0.921396
0.493804	0.921231
0.493844	0.921062
0.494332	0.920905
0.494383	0.920739
0.494552	0.920569
0.494592	0.920401
0.49465	0.920238
0.494678	0.920076
0.494681	0.919907
0.494958	0.919731
0.495189	0.919553
0.495195	0.919373
0.495698	0.919209
0.495823	0.919048
0.495844	0.918884
0.496371	0.918714
0.496619	0.918547
0.496833	0.918383
0.496923	0.918222
0.497222	0.918053
0.497244	0.917885
0.497451	0.917711
0.497482	0.917549
0.4975	0.917384
0.497587	0.91722
0.497679	0.917062
0.497959	0.916911
0.498064	0.916766
0.498144	0.916623
0.498422	0.916473
0.498476	0.916326
0.498605	0.916181
0.49874	0.916032
0.498771	0.915884
0.499069	0.915736
0.499132	0.915587
0.499214	0.915432
0.499645	0.915288
0.499738	0.915145
0.500143	0.915008
0.500155	0.914867
0.500493	0.914722
0.500955	0.91459
0.500994	0.914458
0.501242	0.914329
0.501373	0.914183
0.501835	0.914046
0.50212	0.913909
0.502132	0.913776
0.502437	0.91365
0.502502	0.91352
0.502503	0.913391
0.502601	0.913264
0.50288	0.913142
0.503012	0.913018
0.503302	0.912894
0.503869	0.912773
0.5043	0.91264
0.504563	0.912513
0.504577	0.912389
0.504637	0.912265
0.504645	0.912146
0.504711	0.91204
0.504782	0.911925
0.504808	0.911801
0.504837	0.911679
0.505098	0.911572
0.505211	0.911461
0.505729	0.911356
0.505779	0.911253
0.50615	0.911153
0.50637	0.911053
0.506453	0.910946
0.506501	0.910839
0.506748	0.910745
0.506783	0.910656
0.507036	0.910558
0.507053	0.910469
0.507308	0.910383
0.507566	0.910299
0.507685	0.910221
0.507798	0.910139
0.508029	0.910062
0.508167	0.909995
0.508283	0.909924
0.508354	0.909855
0.50854	0.909786
0.50886	0.909717
0.508904	0.909651
0.509087	0.909584
0.509239	0.909525
0.509447	0.909469
0.50959	0.909413
0.509694	0.909361
0.509695	0.909314
0.50977	0.909258
0.509913	0.909205
0.509975	0.909151
0.510051	0.909102
0.510219	0.909054
0.510478	0.909009
0.510539	0.908967
0.510567	0.908922
0.510595	0.908877
0.510662	0.90883
0.51068	0.908783
0.510849	0.908737
0.511411	0.908692
0.511433	0.908642
0.511528	0.908596
0.511637	0.90855
0.511904	0.908502
0.512005	0.908454
0.512076	0.908402
0.512297	0.908353
0.512561	0.908301
0.512658	0.908246
0.512761	0.908187
0.513008	0.908129
0.513103	0.90807
0.513386	0.908006
0.513443	0.907938
0.513782	0.907865
0.513973	0.907791
0.514169	0.907716
0.514193	0.907632
0.514641	0.907551
0.51499	0.907472
0.515523	0.907388
0.515661	0.907303
0.515836	0.907214
0.515837	0.907128
0.515958	0.907042
0.515967	0.906947
0.516011	0.906847
0.516304	0.906747
0.516645	0.90664
0.516746	0.906532
0.516866	0.906423
0.516998	0.906305
0.517112	0.906193
0.517369	0.906072
0.517631	0.90596
0.517719	0.905841
0.517812	0.905714
0.518164	0.905587
0.518608	0.905465
0.518782	0.905336
0.518954	0.905209
0.519056	0.905083
0.519068	0.904955
0.519086	0.90482
0.51962	0.90468
0.520017	0.904546
0.520106	0.904408
0.520247	0.904265
0.520304	0.904116
0.520336	0.903978
0.520959	0.903832
0.521101	0.903686
0.521222	0.903539
0.521271	0.903387
0.521449	0.903251
0.52165	0.903111
0.521819	0.902971
0.521889	0.902825
0.522106	0.902675
0.522246	0.902511
0.522324	0.902361
0.522483	0.902205
0.522497	0.902046
0.522515	0.901896
0.522549	0.90174
0.522661	0.901589
0.522953	0.90143
0.523099	0.901266
0.523173	0.901101
0.52326	0.900932
0.523291	0.900771
0.523412	0.900611
0.523612	0.900432
0.52381	0.90025
0.524179	0.900079
0.52419	0.899912
0.52422	0.899736
0.524309	0.899545
0.524347	0.899367
0.524451	0.89918
0.524702	0.898989
0.524764	0.898805
0.524855	0.898622
0.524898	0.898432
0.52493	0.898223
0.524945	0.898023
0.524957	0.89782
0.525168	0.897616
0.52523	0.897411
0.525342	0.897185
0.525981	0.896963
0.526095	0.896741
0.526219	0.896515
0.526243	0.896288
0.526397	0.89605
0.526449	0.895801
0.526642	0.895542
0.52665	0.895286
0.526768	0.895021
0.526984	0.894763
0.52704	0.894498
0.527216	0.894242
0.527247	0.893966
0.52738	0.893675
0.527398	0.893382
0.527458	0.893094
0.527465	0.892805
0.527868	0.892497
0.52801	0.892186
0.528064	0.891871
0.528548	0.891567
0.528651	0.891261
0.528671	0.890949
0.528995	0.890638
0.529124	0.890329
0.529244	0.890011
0.529537	0.889682
0.529693	0.889344
0.530329	0.888995
0.531026	0.888656
0.531747	0.888311
0.531785	0.887966
0.53182	0.887615
0.531932	0.887264
0.532153	0.886925
0.532341	0.886582
0.532743	0.886239
0.5328	0.885902
0.532879	0.885559
0.532982	0.885207
0.533305	0.884853
0.533501	0.884496
0.533518	0.884139
0.533727	0.883793
0.533906	0.88344
0.534081	0.883099
0.534132	0.882754
0.534395	0.882404
0.534554	0.882052
0.534693	0.881695
0.534824	0.881337
0.535081	0.880999
0.535245	0.880671
0.535579	0.880352
0.535717	0.880022
0.535829	0.879687
0.535833	0.879356
0.535928	0.879028
0.53611	0.878699
0.536111	0.878381
0.536172	0.878082
0.536236	0.877779
0.536352	0.877477
0.536481	0.877176
0.536498	0.876875
0.536676	0.876575
0.536731	0.87628
0.536784	0.875994
0.536902	0.875713
0.536983	0.875424
0.537049	0.875135
0.537879	0.874854
0.537886	0.874597
0.537958	0.874341
0.538466	0.874078
0.538683	0.873813
0.53873	0.873563
0.539007	0.873298
0.539063	0.873043
0.539195	0.872787
0.539288	0.872529
0.539335	0.872269
0.53941	0.872028
0.539413	0.871788
0.539558	0.871549
0.539807	0.871314
0.539878	0.871089
0.54001	0.870859
0.540117	0.870631
0.540171	0.870423
0.540323	0.870203
0.54044	0.869987
0.540602	0.869782
0.54067	0.869573
0.540741	0.869354
0.541072	0.869153
0.541467	0.868951
0.541619	0.868745
0.541625	0.868553
0.541787	0.868362
0.542121	0.86818
0.542202	0.867995
0.542328	0.86782
0.542749	0.867642
0.542819	0.867463
0.543115	0.867291
0.543185	0.867122
0.543199	0.866963
0.543467	0.866802
0.544105	0.866642
0.544355	0.866483
0.544555	0.866322
0.544654	0.866177
0.544837	0.866032
0.545174	0.865896
0.545462	0.865759
0.545505	0.865625
0.545642	0.865482
0.545806	0.865344
0.546295	0.865217
0.546327	0.865088
0.546383	0.864961
0.546711	0.864833
0.547269	0.864698
0.547449	0.864579
0.547473	0.864451
0.547576	0.86432
0.547947	0.864187
0.548233	0.864061
0.548916	0.86394
0.54892	0.863825
0.548939	0.863701
0.549105	0.863571
0.549219	0.863437
0.549313	0.863311
0.549412	0.863194
0.549483	0.863066
0.549516	0.862931
0.549609	0.862798
0.549684	0.862664
0.549914	0.86253
0.550015	0.862398
0.550104	0.862258
0.550711	0.862111
0.551288	0.861966
0.551648	0.861802
0.551818	0.861633
0.552179	0.861459
0.552271	0.861274
0.552666	0.861086
0.552745	0.8609
0.55347	0.860706
0.553576	0.860502
0.553655	0.860292
0.554136	0.860077
0.554144	0.859873
0.554148	0.859645
0.554293	0.859413
0.554432	0.859171
0.554446	0.858918
0.554488	0.858656
0.55462	0.858396
0.554663	0.858123
0.554856	0.857846
0.554872	0.85756
0.554915	0.857262
0.554969	0.856961
0.555015	0.856639
0.555157	0.856297
0.555888	0.85596
0.556014	0.855611
0.556535	0.855255
0.556648	0.854873
0.55676	0.854491
0.556806	0.854121
0.556984	0.853726
0.557178	0.85332
0.557323	0.852914
0.557355	0.852513
0.557919	0.852106
0.558052	0.851694
0.55816	0.851266
0.558201	0.850841
0.558273	0.850405
0.558305	0.849962
0.558372	0.849511
0.55844	0.849052
0.558459	0.848592
0.558687	0.848129
0.559015	0.847652
0.559078	0.847174
0.55913	0.846672
0.559258	0.846198
0.559344	0.845713
0.559455	0.845233
0.559592	0.844735
0.559648	0.844245
0.560034	0.843758
0.560167	0.843271
0.56046	0.842786
0.560924	0.842286
0.561073	0.841803
0.561325	0.841294
0.561509	0.840793
0.561787	0.840294
0.561931	0.839812
0.561951	0.83933
0.562231	0.838837
0.562409	0.838356
0.562633	0.837885
0.562653	0.83743
0.562747	0.836985
0.562937	0.836521
0.56306	0.836059
0.563356	0.835609
0.563517	0.835157
0.563572	0.834705
0.563798	0.83424
0.564041	0.833785
0.564095	0.833346
0.564161	0.832908
0.56426	0.832477
0.564399	0.832067
0.564503	0.831663
0.565095	0.831252
0.565432	0.830837
0.565444	0.830426
0.565571	0.830009
0.566121	0.829602
0.566375	0.829195
0.566418	0.828799
0.566482	0.828408
0.566547	0.828028
0.56657	0.827637
0.566683	0.827249
0.567289	0.826867
0.567293	0.826504
0.567415	0.826139
0.567543	0.825758
0.568204	0.825387
0.568564	0.825005
0.568947	0.824627
0.569061	0.824241
0.569091	0.823853
0.569111	0.823483
0.569142	0.823107
0.56939	0.822717
0.56948	0.822334
0.569495	0.821969
0.569611	0.821602
0.569669	0.821244
0.569847	0.820896
0.57002	0.820531
0.570132	0.820176
0.570423	0.819821
0.57079	0.819466
0.570832	0.819114
0.571062	0.81877
0.57108	0.818431
0.571224	0.818105
0.571258	0.817794
0.571503	0.817469
0.572115	0.817146
0.572274	0.816823
0.57238	0.816501
0.572473	0.816196
0.572518	0.815899
0.572527	0.815625
0.572617	0.815348
0.572728	0.815074
0.572744	0.814801
0.572813	0.814524
0.572983	0.81426
0.573215	0.813993
0.573227	0.813734
0.57329	0.813471
0.574085	0.813217
0.57436	0.812956
0.574646	0.812696
0.574654	0.812436
0.574852	0.812171
0.575125	0.81192
0.575369	0.811663
0.575388	0.811405
0.576038	0.811146
0.576088	0.810881
0.576094	0.810601
0.57616	0.810315
0.57647	0.810034
0.576605	0.809749
0.576708	0.809458
0.577078	0.809161
0.577864	0.808865
0.577995	0.808555
0.578261	0.808245
0.578295	0.807924
0.578325	0.807585
0.578521	0.807251
0.578716	0.806914
0.579036	0.806555
0.579225	0.806191
0.579291	0.805827
0.579327	0.805471
0.580469	0.805093
0.580506	0.804712
0.581339	0.804327
0.582198	0.803946
0.582217	0.803549
0.582416	0.803148
0.582716	0.802733
0.582725	0.802304
0.582738	0.801876
0.582975	0.801444
0.583103	0.801001
0.583214	0.800566
0.5836	0.800134
0.583805	0.799681
0.584429	0.799227
0.584531	0.79877
0.584848	0.798302
0.585168	0.797841
0.585248	0.797368
0.585397	0.796887
0.585524	0.796411
0.58567	0.79594
0.585982	0.795465
0.586353	0.794996
0.586439	0.794521
0.586558	0.794035
0.586704	0.793552
0.587171	0.793074
0.587304	0.792603
0.587352	0.792128
0.587462	0.791653
0.587786	0.791156
0.588213	0.790668
0.588951	0.790181
0.58932	0.789704
0.589323	0.789208
0.589406	0.788702
0.58943	0.788197
0.589925	0.787697
0.590146	0.787195
0.590331	0.786689
0.59043	0.786185
0.590482	0.785669
0.591258	0.785149
0.592285	0.784634
0.592357	0.784119
0.593137	0.783595
0.593371	0.78308
0.59373	0.782559
0.593948	0.78204
0.594415	0.781518
0.594452	0.781008
0.594556	0.780479
0.594932	0.779942
0.595928	0.779425
0.596419	0.778894
0.596478	0.778365
0.596919	0.777845
0.597176	0.777323
0.59727	0.776785
0.59746	0.776226
0.597919	0.775664
0.598043	0.775117
0.59861	0.774561
0.598736	0.774008
0.598923	0.773437
0.599199	0.772878
0.599465	0.772305
0.599559	0.771741
0.59979	0.771162
0.599984	0.770584
0.600086	0.770004
0.600113	0.76939
0.600295	0.768783
0.60033	0.768189
0.600344	0.767582
0.600428	0.76698
0.600733	0.766362
0.601154	0.765723
0.601274	0.765087
0.601603	0.764452
0.602114	0.763795
0.602215	0.763157
0.602378	0.762517
0.602492	0.76188
0.603334	0.761213
0.603373	0.760536
0.603539	0.759856
0.604113	0.759176
0.604499	0.758513
0.604637	0.757836
[truncated: 517 more rows]

## Sheet: BCCA-test_PD-L1
Prediction Score	Sensitivity
0.0985361	1
0.11352	1
0.114199	1
0.139913	1
0.146972	1
0.14944	1
0.169518	1
0.170341	1
0.172199	1
0.178034	1
0.178937	1
0.179616	1
0.183438	1
0.191402	1
0.192009	1
0.192109	1
0.202385	1
0.204106	1
0.20414	1
0.20466	1
0.206283	1
0.207389	1
0.210855	1
0.211046	1
0.215744	1
0.216505	1
0.220117	1
0.222967	1
0.228735	1
0.233601	1
0.238745	1
0.238985	0.999999
0.239046	0.999997
0.240363	0.999996
0.240581	0.999995
0.242888	0.999992
0.244639	0.999982
0.245119	0.999968
0.245792	0.999954
0.246997	0.99993
0.248004	0.999894
0.249402	0.999844
0.250016	0.999775
0.252432	0.999683
0.254055	0.999565
0.256484	0.99943
0.25801	0.999266
0.258879	0.99906
0.260307	0.998835
0.263115	0.998581
0.264577	0.998301
0.267396	0.99797
0.268373	0.997606
0.268377	0.997236
0.268412	0.996847
0.268413	0.996447
0.271815	0.996036
0.272076	0.995664
0.272196	0.995293
0.272248	0.994967
0.273369	0.994665
0.278264	0.994387
0.283274	0.994152
0.285024	0.993956
0.285052	0.993765
0.287843	0.993604
0.288401	0.993463
0.288409	0.993349
0.288952	0.993268
0.289859	0.993203
0.291247	0.993143
0.291828	0.993099
0.292506	0.993068
0.29543	0.993039
0.299202	0.993014
0.29935	0.993003
0.29958	0.992994
0.300135	0.992989
0.300899	0.992986
0.301101	0.992983
0.301252	0.992982
0.301803	0.992982
0.302116	0.99298
0.302294	0.992979
0.304105	0.992979
0.304931	0.992979
0.305143	0.992979
0.306638	0.992979
0.30671	0.992979
0.307868	0.992979
0.308908	0.992979
0.309431	0.992979
0.310704	0.992979
0.310928	0.992979
0.311364	0.992979
0.311523	0.992979
0.312691	0.992979
0.312827	0.992979
0.313262	0.992979
0.313527	0.992979
0.315656	0.992979
0.315997	0.992979
0.316301	0.992979
0.316564	0.992979
0.317541	0.992979
0.317772	0.992979
0.318761	0.992979
0.319963	0.992979
0.320905	0.992979
0.320906	0.992979
0.321915	0.992979
0.322234	0.992979
0.323286	0.992979
0.324018	0.992979
0.324107	0.992979
0.324336	0.992979
0.325241	0.992979
0.327712	0.992979
0.328413	0.992978
0.328638	0.992978
0.329255	0.992978
0.329307	0.992977
0.330595	0.992977
0.330663	0.992977
0.330837	0.992976
0.331774	0.992976
0.331863	0.992974
0.331894	0.992972
0.332105	0.992969
0.332994	0.992966
0.333402	0.992964
0.334912	0.992957
0.335468	0.992952
0.335506	0.992943
0.335544	0.992932
0.335671	0.992918
0.33646	0.992904
0.337109	0.99288
0.337573	0.992859
0.337681	0.992838
0.33775	0.992821
0.338101	0.992784
0.338106	0.992737
0.338645	0.992684
0.33907	0.992632
0.339469	0.992574
0.340166	0.992514
0.34032	0.992411
0.342166	0.992296
0.343618	0.992179
0.346166	0.992051
0.346518	0.991901
0.347478	0.991751
0.347846	0.991586
0.349006	0.991426
0.349627	0.99123
0.349648	0.991003
0.352417	0.990782
0.354468	0.990563
0.354719	0.990341
0.356148	0.99013
0.356508	0.989898
0.358175	0.989638
0.358638	0.989369
0.360034	0.989116
0.360984	0.988859
0.361148	0.988626
0.361759	0.98837
0.361881	0.988145
0.362809	0.987907
0.36372	0.987698
0.364254	0.987506
0.364285	0.987327
0.365058	0.987169
0.365897	0.987027
0.366047	0.986892
0.366541	0.986736
0.366779	0.98661
0.367498	0.986497
0.369447	0.986397
0.369503	0.986302
0.370312	0.986215
0.370481	0.986149
0.37059	0.986101
0.370644	0.98605
0.37114	0.986009
0.372083	0.985967
0.37216	0.985941
0.373595	0.985918
0.37399	0.985904
0.374402	0.985877
0.375037	0.985858
0.377294	0.985845
0.377986	0.985835
0.378205	0.985826
0.378899	0.985822
0.379493	0.985811
0.380996	0.985804
0.381066	0.985799
0.381517	0.985797
0.381609	0.985795
0.381631	0.985794
0.382454	0.985794
0.38282	0.985794
0.383003	0.985794
0.383438	0.985794
0.383466	0.985794
0.384486	0.985793
0.384843	0.985793
0.38526	0.985793
0.385499	0.985793
0.386024	0.985793
0.38655	0.985793
0.38713	0.985793
0.387813	0.985793
0.387889	0.985793
0.390142	0.985793
0.390246	0.985793
0.390562	0.985793
0.391027	0.985793
0.391525	0.985793
0.392597	0.985793
0.393334	0.985793
0.39414	0.985793
0.394667	0.985793
0.395009	0.985793
0.39516	0.985793
0.397179	0.985793
0.397358	0.985793
0.39748	0.985793
0.397928	0.985793
0.397993	0.985792
0.398232	0.985792
0.398902	0.985792
0.399448	0.985792
0.39977	0.985792
0.400338	0.985791
0.401653	0.985791
0.40188	0.985789
0.4019	0.985787
0.402166	0.985785
0.40231	0.985785
0.402443	0.985783
0.402445	0.985779
0.402539	0.985775
0.402582	0.985768
0.404214	0.985759
0.404917	0.985749
0.405101	0.985736
0.405652	0.985721
0.406128	0.985705
0.406612	0.98568
0.406666	0.985649
0.4069	0.985615
0.40802	0.985589
0.408775	0.985552
0.409204	0.985505
0.409466	0.985455
0.41037	0.985406
0.410464	0.985349
0.411894	0.985276
0.411977	0.985194
0.412232	0.985111
0.412538	0.985019
0.41262	0.984904
0.412733	0.98478
0.412773	0.984654
0.413399	0.984519
0.4134	0.984365
0.414404	0.984194
0.414584	0.984031
0.414651	0.983838
0.415519	0.983632
0.416998	0.983413
0.417079	0.983167
0.418127	0.982915
0.419635	0.982653
0.419812	0.982373
0.420004	0.982072
0.420004	0.981769
0.42022	0.981461
0.422283	0.98115
0.422316	0.980853
0.422471	0.980513
0.422707	0.980183
0.423015	0.979836
0.423266	0.979527
0.42335	0.979176
0.423453	0.978843
0.424041	0.978503
0.424188	0.978167
0.424345	0.977839
0.425597	0.977505
0.426041	0.977167
0.426968	0.976841
0.4275	0.976491
0.427745	0.976164
0.427839	0.97584
0.428509	0.975521
0.428621	0.975214
0.429332	0.974911
0.429478	0.974634
0.430556	0.974371
0.430603	0.974111
0.430761	0.973868
0.43079	0.973643
0.43154	0.973428
0.432084	0.973236
0.433362	0.973042
0.434796	0.972858
0.435782	0.972702
0.436466	0.972564
0.43647	0.972429
0.43654	0.972289
0.436567	0.972172
0.438143	0.972051
0.438547	0.971935
0.438606	0.971815
0.438964	0.971711
0.43941	0.971598
0.439522	0.971491
0.439657	0.971387
0.440281	0.971292
0.440402	0.971185
0.440564	0.971075
0.440804	0.970968
0.441115	0.970855
0.441551	0.970732
0.441776	0.970594
0.442367	0.970466
0.442666	0.970336
0.443383	0.970189
0.443728	0.970047
0.445352	0.9699
0.445579	0.969738
0.446523	0.969585
0.446768	0.9694
0.446815	0.969216
0.447089	0.969029
0.447664	0.968833
0.448087	0.968616
0.448281	0.968398
0.44882	0.968165
0.449235	0.967921
0.450288	0.967684
0.45115	0.967475
0.451994	0.967239
0.452142	0.967003
0.453201	0.966743
0.45322	0.966474
0.453432	0.966215
0.453443	0.965968
0.453811	0.965731
0.453834	0.965467
0.454792	0.965222
0.45587	0.964972
0.456051	0.964718
0.456545	0.964485
0.457151	0.964239
0.457225	0.96398
0.457584	0.963715
0.457792	0.963467
0.45797	0.963226
0.458095	0.962965
0.458223	0.962708
0.458627	0.962423
0.458698	0.962159
0.45897	0.961894
0.459397	0.961644
0.460305	0.961393
0.462084	0.961151
0.462423	0.960901
0.462755	0.960645
0.463767	0.960408
0.463832	0.960181
0.464021	0.959952
0.464109	0.959744
0.464118	0.95953
0.464422	0.959326
0.464626	0.959139
0.465469	0.958945
0.465752	0.958759
0.466859	0.958577
0.467138	0.958392
0.467692	0.958207
0.468227	0.958028
0.469703	0.957844
0.469748	0.957671
0.470084	0.957495
0.470221	0.957336
0.470226	0.957169
0.470347	0.956999
0.47067	0.956838
0.471469	0.956652
0.471533	0.956485
0.472501	0.956306
0.472687	0.956131
0.472857	0.955946
0.473005	0.955747
0.473275	0.955546
0.474116	0.955352
0.47433	0.955172
0.475053	0.95498
0.475387	0.95477
0.475505	0.954569
0.47573	0.954384
0.475828	0.954204
0.475992	0.953998
0.476827	0.953793
0.477093	0.953572
0.477372	0.953368
0.477582	0.953184
0.477625	0.952985
0.478153	0.952766
0.478169	0.952565
0.47834	0.952388
0.479181	0.952198
0.479212	0.952028
0.48066	0.95185
0.480739	0.951665
0.480868	0.95151
0.481062	0.951343
0.481356	0.951174
0.481606	0.951003
0.481954	0.950856
0.482358	0.95071
0.482469	0.950553
0.482678	0.950416
0.482926	0.950281
0.483054	0.95015
0.483358	0.95001
0.483798	0.949852
0.483842	0.94969
0.484109	0.949535
0.484827	0.949374
0.484875	0.949234
0.485071	0.949103
0.485135	0.948946
0.485548	0.948782
0.486448	0.94863
0.486663	0.948477
0.486998	0.948304
0.487098	0.94812
0.4876	0.947928
0.488072	0.947737
0.488211	0.947553
0.488722	0.947338
0.488787	0.947121
0.48944	0.946921
0.490044	0.946707
0.490208	0.946491
0.490602	0.946291
0.490805	0.946092
0.490887	0.945872
0.491692	0.945661
0.491721	0.94547
0.492649	0.945289
0.492848	0.945118
0.493241	0.944946
0.493401	0.944777
0.493541	0.944623
0.494229	0.944483
0.49441	0.944329
0.49466	0.944201
0.495057	0.944096
0.495175	0.943995
0.495418	0.943908
0.497942	0.943812
0.498318	0.943734
0.499392	0.943649
0.49945	0.943575
0.499472	0.9435
0.499803	0.943431
0.500354	0.943361
0.501012	0.943309
0.501087	0.943254
0.501431	0.943214
0.502152	0.943175
0.502279	0.943136
0.502389	0.943095
0.50239	0.943052
0.503107	0.943016
0.50404	0.942979
0.50422	0.942943
0.504314	0.942904
0.504379	0.942871
0.505928	0.942823
0.506644	0.942756
0.506799	0.942697
0.507179	0.942631
0.507546	0.942563
0.507823	0.94249
0.508201	0.942407
0.508438	0.942315
0.508752	0.942217
0.509244	0.942102
0.509345	0.941968
0.509501	0.941826
0.509759	0.941673
0.509841	0.941505
0.510089	0.941324
0.510984	0.941118
0.512491	0.940882
0.513018	0.940599
0.513235	0.940288
0.51324	0.939978
0.513552	0.939612
0.513615	0.939225
0.514422	0.938806
0.514612	0.938387
0.514614	0.937897
0.515202	0.937399
0.515284	0.936894
0.515416	0.936355
0.516031	0.935788
0.516811	0.935194
0.517377	0.934576
0.51867	0.933914
0.51899	0.933212
0.519173	0.932518
0.519357	0.931832
0.519562	0.931103
0.519874	0.930345
0.519953	0.929565
0.520007	0.928774
0.520523	0.92798
0.521024	0.927131
0.521571	0.926302
0.521603	0.925454
0.522102	0.924589
0.522117	0.923743
0.523224	0.922881
0.523257	0.921984
0.523286	0.921045
0.523343	0.920115
0.523926	0.919168
0.523955	0.918201
0.524185	0.917187
0.524605	0.916153
0.524996	0.915176
0.525004	0.914166
0.525399	0.913122
0.526033	0.91205
0.526168	0.910996
0.527723	0.909972
0.527892	0.908935
0.528397	0.907875
0.529261	0.906827
0.529338	0.905814
0.529722	0.904785
0.529766	0.903706
0.52979	0.902654
0.530814	0.901585
0.531292	0.900548
0.53149	0.899485
0.532865	0.898458
0.535313	0.897469
0.535797	0.896461
0.536433	0.895434
0.536685	0.894429
0.536732	0.893409
0.537426	0.892423
0.538038	0.891452
0.540145	0.890487
0.540256	0.889529
0.540442	0.888526
0.540775	0.887585
0.54079	0.886698
0.540925	0.885838
0.541258	0.884966
0.54179	0.88416
0.541867	0.883387
0.543256	0.882602
0.543837	0.881838
0.544371	0.881085
0.544449	0.880365
0.544507	0.879622
0.545133	0.8789
0.545351	0.878194
0.546779	0.877485
0.546816	0.876835
0.546918	0.876185
0.54771	0.875545
0.547985	0.874928
0.548454	0.874343
0.548488	0.87375
0.549134	0.873149
0.549138	0.872581
0.549875	0.87202
0.550241	0.871486
0.550603	0.870962
0.550985	0.870426
0.55192	0.869889
0.552245	0.869353
0.5524	0.868817
0.552475	0.868304
0.552565	0.8678
0.552985	0.867306
0.553147	0.866816
0.55329	0.866331
0.554632	0.865821
0.554723	0.865329
0.554744	0.864822
0.555067	0.864314
0.555663	0.863794
0.556463	0.8633
0.556965	0.862789
0.557216	0.862279
0.55776	0.861796
0.558316	0.86129
0.559168	0.860777
0.560856	0.860248
0.56098	0.859724
0.561014	0.859205
0.561194	0.858681
0.561504	0.85819
0.561641	0.857694
0.561946	0.857159
0.562986	0.856629
0.563419	0.856067
0.563722	0.855501
0.564188	0.854911
0.564487	0.854322
0.564753	0.853749
0.564873	0.853159
0.566506	0.852606
0.567709	0.852041
0.568962	0.851451
0.569025	0.850878
0.569156	0.850231
0.569832	0.849597
0.569919	0.848927
0.570704	0.848223
0.571361	0.847504
0.571569	0.846785
0.571697	0.846023
0.572518	0.845234
0.57287	0.84446
0.573792	0.843642
0.574022	0.842748
0.574668	0.841864
0.574732	0.841005
0.576172	0.840126
0.577489	0.83919
0.579415	0.838239
0.57963	0.837226
0.580864	0.836194
0.580889	0.835125
0.581805	0.833996
0.582541	0.83289
0.582616	0.831675
0.583463	0.83041
0.583644	0.829182
0.583654	0.827914
0.584655	0.826574
0.585976	0.825188
0.586336	0.82381
0.587058	0.8224
0.587541	0.820957
0.587643	0.819501
0.587945	0.817998
0.589655	0.816447
0.590366	0.814879
0.591015	0.813265
0.591033	0.811655
0.592464	0.809972
0.59287	0.808215
0.595002	0.806433
0.595388	0.804592
0.598306	0.802663
0.598554	0.800681
0.59992	0.798726
0.60003	0.796732
0.602622	0.7947
0.603343	0.792551
0.603969	0.790325
0.60589	0.788077
0.606242	0.785787
0.606412	0.783357
0.607055	0.780904
0.607684	0.778402
0.60866	0.775832
0.609356	0.773212
0.609699	0.770599
0.610203	0.767881
0.610663	0.765127
0.610848	0.762327
0.611127	0.759456
0.611236	0.756499
0.611292	0.753573
0.612988	0.75065
0.613561	0.747666
0.615645	0.744668
0.617065	0.741682
0.618719	0.738681
0.62032	0.735688
0.620671	0.732664
0.621266	0.72965
0.62146	0.72665
0.621632	0.723669
0.623034	0.720719
0.623106	0.717761
0.623666	0.714854
0.624805	0.711994
0.625157	0.709208
0.626267	0.706484
0.626695	0.703739
0.627918	0.701025
0.628207	0.698245
0.629327	0.695554
0.630539	0.692864
0.630609	0.690245
0.630967	0.687638
0.63349	0.685064
0.634795	0.682547
0.636524	0.680042
0.636584	0.677546
0.641724	0.675034
0.642599	0.67249
0.642911	0.669963
0.643233	0.667421
0.644323	0.664908
0.646222	0.662371
0.646863	0.659893
0.64769	0.657334
0.647897	0.654735
0.651339	0.652189
0.651399	0.649546
0.651649	0.646826
0.652967	0.644077
0.653775	0.641301
0.654002	0.638469
0.655592	0.635643
0.656256	0.632802
0.658768	0.629837
0.660169	0.626823
0.662729	0.623738
0.663386	0.620513
0.664037	0.617248
0.666128	0.613906
0.671575	0.610561
0.673601	0.607111
0.674686	0.603629
0.675196	0.599981
0.675648	0.596233
0.676716	0.59249
0.67774	0.588712
0.677928	0.584886
0.680353	0.581019
0.68153	0.577081
0.682647	0.573113
0.684658	0.569085
0.685182	0.565053
0.685735	0.561
0.686451	0.556914
0.688042	0.552818
0.688082	0.548714
0.6889	0.544638
0.689011	0.540543
0.689337	0.536502
0.689523	0.532443
0.689833	0.528347
0.690617	0.52428
0.69272	0.520136
0.693655	0.515955
0.694156	0.51179
0.69505	0.507672
0.696272	0.503616
0.697534	0.499419
0.698547	0.495139
0.699804	0.490799
0.700616	0.486556
0.700918	0.482258
0.703694	0.477916
0.705099	0.473484
0.705102	0.469131
0.706809	0.464743
0.706895	0.460307
0.709267	0.4558
0.711167	0.45133
0.712012	0.446879
0.71313	0.442373
0.714831	0.4379
0.715144	0.433373
0.716262	0.428874
0.717745	0.424308
0.719156	0.419769
0.719762	0.415214
0.720084	0.410728
0.722006	0.406125
0.723387	0.401516
0.724945	0.396957
0.729266	0.392419
0.731133	0.387864
0.731775	0.383294
0.734397	0.378698
0.735849	0.374061
0.73691	0.369421
0.737202	0.364804
0.737589	0.360114
0.73762	0.355292
0.743076	0.350255
0.74419	0.345139
0.744914	0.339955
0.75151	0.334713
0.752269	0.329315
0.753843	0.323736
0.753956	0.318035
0.754146	0.312257
0.754561	0.306369
0.762455	0.300399
0.766327	0.294424
0.76746	0.288393
0.767554	0.28236
0.769723	0.276446
0.769919	0.270536
0.770447	0.264654
0.771171	0.258845
0.77153	0.253174
0.774234	0.24751
0.777202	0.241885
0.778179	0.236359
0.786265	0.23083
0.789197	0.225272
0.789618	0.219736
0.792574	0.214236
0.79613	0.208746
0.798085	0.20327
0.799142	0.197837
0.811234	0.19243
0.812152	0.187031
0.813734	0.181652
0.817698	0.176221
0.818768	0.170715
0.821246	0.165142
0.823399	0.15941
0.824899	0.153537
0.826728	0.147506
0.828132	0.141217
0.829616	0.134794
0.840678	0.128171
0.844474	0.121398
0.864765	0.114502
0.867493	0.107488
0.872819	0.100427
0.875014	0.0933404
0.875673	0.0862617
0.879997	0.079226
0.886391	0.0722844
0.886657	0.0654979
0.890294	0.0589118
0.894586	0.0525605
0.899435	0.0463813
0.902502	0.040369
0.926004	0.0342653
0.926848	0.0278897
0.932178	0.0212264
0.93356	0.0142849
0.936767	0.00717536
0.942406	0

## Sheet: BCCA-test-con_PD-L1
Prediction Score	Sensitivity
0.0985361	1
0.11352	1
0.114199	1
0.139913	1
0.146972	1
0.14944	1
0.169518	1
0.170341	1
0.172199	1
0.178034	1
0.178937	1
0.179616	1
0.183438	1
0.191402	1
0.192009	1
0.192109	1
0.202385	1
0.204106	1
0.20414	1
0.20466	1
0.206283	1
0.207389	1
0.210855	1
0.211046	1
0.215744	1
0.216505	1
0.220117	1
0.222967	1
0.228735	1
0.233601	1
0.238745	1
0.238985	0.999999
0.239046	0.999999
0.240363	0.999997
0.240581	0.999996
0.242888	0.999994
0.244639	0.999986
0.245119	0.999976
0.245792	0.999954
0.246997	0.999927
0.248004	0.999888
0.249402	0.999845
0.250016	0.999769
0.252432	0.999669
0.254055	0.999564
0.256484	0.999441
0.25801	0.999259
0.258879	0.999021
0.260307	0.998788
0.263115	0.998519
0.264577	0.998176
0.267396	0.997803
0.268373	0.997431
0.268377	0.997027
0.268412	0.996641
0.268413	0.996249
0.271815	0.995861
0.272076	0.995478
0.272196	0.995113
0.272248	0.994773
0.273369	0.994456
0.278264	0.994174
0.283274	0.99391
0.285024	0.993679
0.285052	0.993496
0.287843	0.993336
0.288401	0.993192
0.288409	0.993067
0.288952	0.992965
0.289859	0.99289
0.291247	0.992836
0.291828	0.99279
0.292506	0.992755
0.29543	0.99273
0.299202	0.99271
0.29935	0.992699
0.29958	0.992692
0.300135	0.992688
0.300899	0.992682
0.301101	0.992681
0.301252	0.992679
0.301803	0.992677
0.302116	0.992676
0.302294	0.992676
0.304105	0.992675
0.304931	0.992673
0.305143	0.992673
0.306638	0.992673
0.30671	0.992673
0.307868	0.992673
0.308908	0.992673
0.309431	0.992673
0.310704	0.992673
0.310928	0.992673
0.311364	0.992673
0.311523	0.992673
0.312691	0.992673
0.312827	0.992673
0.313262	0.992673
0.313527	0.992673
0.315656	0.992673
0.315997	0.992673
0.316301	0.992673
0.316564	0.992673
0.317541	0.992673
0.317772	0.992673
0.318761	0.992673
0.319963	0.992673
0.320905	0.992673
0.320906	0.992673
0.321915	0.992673
0.322234	0.992673
0.323286	0.992673
0.324018	0.992673
0.324107	0.992673
0.324336	0.992673
0.325241	0.992673
0.327712	0.992673
0.328413	0.992673
0.328638	0.992673
0.329255	0.992673
0.329307	0.992673
0.330595	0.992672
0.330663	0.992671
0.330837	0.992671
0.331774	0.992671
0.331863	0.992669
0.331894	0.992666
0.332105	0.992662
0.332994	0.992659
0.333402	0.992655
0.334912	0.992654
0.335468	0.992643
0.335506	0.992634
0.335544	0.992618
0.335671	0.992607
0.33646	0.992599
0.337109	0.992588
0.337573	0.992564
0.337681	0.992531
0.33775	0.992499
0.338101	0.992471
0.338106	0.992433
0.338645	0.992362
0.33907	0.992295
0.339469	0.992236
0.340166	0.992145
0.34032	0.992046
0.342166	0.99193
0.343618	0.991808
0.346166	0.991666
0.346518	0.99152
0.347478	0.991334
0.347846	0.99116
0.349006	0.990973
0.349627	0.990775
0.349648	0.990555
0.352417	0.990324
0.354468	0.990086
0.354719	0.989854
0.356148	0.989604
0.356508	0.989377
0.358175	0.989115
0.358638	0.98887
0.360034	0.988622
0.360984	0.988362
0.361148	0.988129
0.361759	0.98789
0.361881	0.987658
0.362809	0.987425
0.36372	0.987205
0.364254	0.987026
0.364285	0.986847
0.365058	0.986664
0.365897	0.986498
0.366047	0.986349
0.366541	0.986214
0.366779	0.986083
0.367498	0.98597
0.369447	0.985866
0.369503	0.985784
0.370312	0.985698
0.370481	0.985623
0.37059	0.985561
0.370644	0.985497
0.37114	0.985452
0.372083	0.98541
0.37216	0.985375
0.373595	0.98535
0.37399	0.985329
0.374402	0.985308
0.375037	0.985289
0.377294	0.985275
0.377986	0.985267
0.378205	0.985261
0.378899	0.985257
0.379493	0.985249
0.380996	0.985244
0.381066	0.985241
0.381517	0.985238
0.381609	0.985237
0.381631	0.985236
0.382454	0.985233
0.38282	0.985233
0.383003	0.985231
0.383438	0.98523
0.383466	0.98523
0.384486	0.98523
0.384843	0.98523
0.38526	0.98523
0.385499	0.98523
0.386024	0.98523
0.38655	0.98523
0.38713	0.98523
0.387813	0.98523
0.387889	0.98523
0.390142	0.98523
0.390246	0.98523
0.390562	0.98523
0.391027	0.98523
0.391525	0.98523
0.392597	0.98523
0.393334	0.98523
0.39414	0.98523
0.394667	0.98523
0.395009	0.98523
0.39516	0.98523
0.397179	0.98523
0.397358	0.98523
0.39748	0.98523
0.397928	0.98523
0.397993	0.98523
0.398232	0.98523
0.398902	0.98523
0.399448	0.98523
0.39977	0.98523
0.400338	0.98523
0.401653	0.98523
0.40188	0.98523
0.4019	0.98523
0.402166	0.98523
0.40231	0.98523
0.402443	0.98523
0.402445	0.98523
0.402539	0.98523
0.402582	0.98523
0.404214	0.98523
0.404917	0.98523
0.405101	0.98523
0.405652	0.98523
0.406128	0.98523
0.406612	0.98523
0.406666	0.98523
0.4069	0.98523
0.40802	0.98523
0.408775	0.98523
0.409204	0.98523
0.409466	0.98523
0.41037	0.98523
0.410464	0.98523
0.411894	0.98523
0.411977	0.98523
0.412232	0.98523
0.412538	0.98523
0.41262	0.98523
0.412733	0.98523
0.412773	0.98523
0.413399	0.98523
0.4134	0.98523
0.414404	0.98523
0.414584	0.98523
0.414651	0.98523
0.415519	0.98523
0.416998	0.98523
0.417079	0.98523
0.418127	0.98523
0.419635	0.98523
0.419812	0.98523
0.420004	0.98523
0.420004	0.98523
0.42022	0.98523
0.422316	0.98523
0.422471	0.98523
0.422707	0.98523
0.423015	0.98523
0.423266	0.98523
0.42335	0.98523
0.423453	0.98523
0.424041	0.98523
0.424188	0.98523
0.424345	0.98523
0.425597	0.98523
0.426041	0.98523
0.426968	0.98523
0.4275	0.98523
0.427745	0.98523
0.428509	0.98523
0.428621	0.98523
0.429332	0.98523
0.429478	0.98523
0.430556	0.98523
0.430603	0.98523
0.430761	0.98523
0.43079	0.98523
0.43154	0.98523
0.432084	0.98523
0.433362	0.98523
0.434796	0.98523
0.435782	0.98523
0.436466	0.98523
0.43647	0.98523
0.43654	0.98523
0.436567	0.98523
0.438143	0.98523
0.438547	0.98523
0.438606	0.98523
0.438964	0.98523
0.43941	0.98523
0.439522	0.98523
0.439657	0.98523
0.440281	0.98523
0.440402	0.98523
0.440564	0.98523
0.440804	0.98523
0.441115	0.98523
0.441551	0.98523
0.441776	0.98523
0.442367	0.98523
0.442666	0.98523
0.443383	0.98523
0.443728	0.98523
0.445352	0.98523
0.445579	0.98523
0.446523	0.98523
0.446768	0.98523
0.446815	0.98523
0.447089	0.98523
0.447664	0.98523
0.448087	0.98523
0.448281	0.98523
0.44882	0.98523
0.449235	0.98523
0.45115	0.98523
0.451994	0.98523
0.452142	0.98523
0.453201	0.98523
0.45322	0.98523
0.453432	0.98523
0.453443	0.98523
0.453811	0.98523
0.453834	0.98523
0.454792	0.98523
0.45587	0.98523
0.456051	0.98523
0.456545	0.98523
0.457151	0.98523
0.457225	0.985229
0.457584	0.985228
0.457792	0.985226
0.45797	0.985224
0.458095	0.985219
0.458223	0.985214
0.458627	0.985212
0.458698	0.985211
0.45897	0.985209
0.459397	0.985204
0.460305	0.985201
0.462084	0.985196
0.462755	0.985186
0.463767	0.985172
0.463832	0.98516
0.464021	0.985145
0.464109	0.985132
0.464118	0.985118
0.464422	0.985095
0.464626	0.985071
0.465469	0.985045
0.465752	0.985021
0.466859	0.98499
0.467138	0.984946
0.467692	0.984906
0.468227	0.984861
0.469703	0.984804
0.469748	0.984747
0.470084	0.984674
0.470221	0.984594
0.470226	0.98451
0.470347	0.984413
0.47067	0.984309
0.471469	0.984198
0.471533	0.98408
0.472501	0.983959
0.472687	0.983826
0.472857	0.983688
0.473005	0.983547
0.473275	0.983394
0.474116	0.983234
0.47433	0.98307
0.475053	0.982902
0.475387	0.982724
0.475505	0.982532
0.47573	0.982335
0.475828	0.982139
0.475992	0.981945
0.476827	0.981755
0.477093	0.981572
0.477372	0.981373
0.477582	0.981161
0.477625	0.980962
0.478153	0.980757
0.478169	0.980563
0.47834	0.980356
0.479181	0.980162
0.479212	0.979968
0.48066	0.979773
0.480739	0.979578
0.480868	0.979387
0.481062	0.979203
0.481356	0.979022
0.481606	0.978862
0.481954	0.978686
0.482358	0.978511
0.482469	0.97834
0.482678	0.978196
0.482926	0.978039
0.483054	0.977886
0.483358	0.977736
0.483798	0.977586
0.483842	0.977433
0.484109	0.977276
0.484827	0.977131
0.484875	0.976981
0.485071	0.976817
0.485135	0.976656
0.485548	0.976498
0.486448	0.976323
0.486663	0.976153
0.486998	0.975986
0.487098	0.975803
0.4876	0.975599
0.488072	0.975384
0.488211	0.975171
0.488722	0.974966
0.488787	0.974753
0.48944	0.974549
0.490044	0.974356
0.490208	0.974169
0.490602	0.973967
0.490805	0.973784
0.490887	0.973577
0.491692	0.973385
0.491721	0.973209
0.492649	0.973033
0.492848	0.972856
0.493241	0.972665
0.493401	0.972489
0.493541	0.972314
0.494229	0.972167
0.49441	0.972001
0.49466	0.971844
0.495057	0.971702
0.495175	0.971554
0.495418	0.971429
0.497942	0.971328
0.498318	0.971233
0.499392	0.971146
0.49945	0.971073
0.499472	0.970998
0.499803	0.970927
0.500354	0.970857
0.501012	0.970786
0.501087	0.97073
0.501431	0.970683
0.502152	0.970631
0.502279	0.970582
0.502389	0.970548
0.50239	0.970511
0.503107	0.970484
0.50404	0.97045
0.50422	0.970415
0.504314	0.970375
0.504379	0.970338
0.505928	0.970295
0.506644	0.970251
0.506799	0.970203
0.507179	0.970145
0.507546	0.970079
0.507823	0.970009
0.508201	0.969916
0.508438	0.969825
0.508752	0.969715
0.509244	0.969583
0.509345	0.969445
0.509501	0.969299
0.509759	0.969129
0.509841	0.968952
0.510089	0.968743
0.510984	0.968517
0.512491	0.968278
0.513018	0.968004
0.513235	0.967707
0.51324	0.967384
0.513552	0.967035
0.513615	0.966671
0.514422	0.966294
0.514612	0.965856
0.514614	0.965398
0.515202	0.964894
0.515284	0.964392
0.515416	0.963853
0.516031	0.963282
0.516811	0.962657
0.517377	0.961976
0.51867	0.961279
0.51899	0.960577
0.519173	0.959897
0.519357	0.959187
0.519562	0.958464
0.519874	0.957731
0.519953	0.956961
0.520007	0.956158
0.520523	0.955329
0.521024	0.954493
0.521571	0.953668
0.521603	0.952804
0.522102	0.951887
0.522117	0.950981
0.523224	0.950063
0.523257	0.94916
0.523286	0.948222
0.523343	0.947214
0.523926	0.946224
0.523955	0.945215
0.524185	0.944216
0.524605	0.943184
0.524996	0.942171
0.525004	0.941149
0.525399	0.94017
0.526033	0.939144
0.526168	0.938153
0.527723	0.937094
0.527892	0.936042
0.528397	0.934964
0.529261	0.933849
0.529338	0.93279
0.529722	0.931706
0.529766	0.930614
0.52979	0.929535
0.530814	0.928454
0.531292	0.927347
0.53149	0.926258
0.532865	0.925192
0.535313	0.924124
0.535797	0.923064
0.536433	0.92204
0.536685	0.921026
0.536732	0.920001
0.537426	0.918976
0.538038	0.917972
0.540145	0.916989
0.540256	0.916001
0.540442	0.914993
0.540775	0.91402
0.54079	0.913068
0.540925	0.912179
0.541258	0.911257
0.54179	0.910394
0.541867	0.90953
0.543256	0.908709
0.543837	0.907905
0.544371	0.907117
0.544449	0.906353
0.544507	0.905577
0.545133	0.904837
0.545351	0.904116
0.546779	0.903416
0.546816	0.902747
0.546918	0.902092
0.54771	0.901423
0.547985	0.900779
0.548454	0.90017
0.548488	0.899539
0.549134	0.898927
0.549138	0.89834
0.549875	0.897788
0.550241	0.897254
0.550603	0.896704
0.550985	0.896153
0.55192	0.89563
0.552245	0.895108
0.5524	0.894581
0.552475	0.894068
0.552565	0.893537
0.552985	0.89301
0.553147	0.892485
0.55329	0.891987
0.554632	0.891475
0.554723	0.89097
0.554744	0.890491
0.555067	0.889978
0.555663	0.889435
0.556463	0.888906
0.556965	0.888386
0.557216	0.887848
0.55776	0.887321
0.558316	0.886802
0.559168	0.886262
0.560856	0.885711
0.56098	0.885206
0.561014	0.884681
0.561194	0.884163
0.561504	0.883617
0.561641	0.883024
0.561946	0.882498
0.562986	0.881934
0.563419	0.881409
0.563722	0.880883
0.564188	0.880282
0.564487	0.879724
0.564753	0.879169
0.564873	0.878564
0.566506	0.877949
0.567709	0.877315
0.568962	0.876667
0.569025	0.876026
0.569156	0.875365
0.569832	0.874723
0.569919	0.874039
0.570704	0.87334
0.571361	0.872618
0.571569	0.871911
0.571697	0.871183
0.572518	0.870421
0.57287	0.869637
0.573792	0.868821
0.574022	0.867967
0.574668	0.867095
0.574732	0.866167
0.576172	0.865218
0.577489	0.864246
0.579415	0.863206
0.57963	0.862166
0.580864	0.861085
0.580889	0.859963
0.581805	0.85881
0.582541	0.857642
0.582616	0.856489
0.583463	0.855284
0.583644	0.854013
0.583654	0.852701
0.584655	0.851342
0.585976	0.84992
0.586336	0.848512
0.587058	0.84705
0.587541	0.845482
0.587643	0.843911
0.587945	0.842298
0.589655	0.840713
0.590366	0.839072
0.591015	0.8374
0.591033	0.835702
0.592464	0.833947
0.59287	0.832161
0.595002	0.830287
0.595388	0.828392
0.598306	0.826454
0.598554	0.824487
0.59992	0.822404
0.60003	0.820297
0.602622	0.8182
0.603343	0.816048
0.603969	0.813809
0.60589	0.811496
0.606242	0.80906
0.606412	0.806544
0.607055	0.804027
0.607684	0.801493
0.60866	0.798892
0.609356	0.796196
0.609699	0.793447
0.610203	0.79067
0.610663	0.787791
0.610848	0.78486
0.611127	0.781947
0.611236	0.778965
0.611292	0.775941
0.612988	0.772899
0.613561	0.769839
0.615645	0.766777
0.617065	0.763706
0.618719	0.76068
0.62032	0.757511
0.620671	0.754402
0.621266	0.751325
0.62146	0.748242
0.621632	0.745203
0.623034	0.742189
0.623106	0.739196
0.623666	0.736248
0.624805	0.733306
0.625157	0.730382
0.626267	0.727484
0.626695	0.72461
0.627918	0.721761
0.628207	0.718941
0.629327	0.716142
0.630539	0.713368
0.630609	0.710694
0.630967	0.708035
0.63349	0.705435
0.634795	0.702841
0.636524	0.700263
0.636584	0.697633
0.641724	0.694985
0.642599	0.69239
0.642911	0.689812
0.643233	0.687253
0.644323	0.684663
0.646222	0.682094
0.646863	0.679478
0.64769	0.676839
0.647897	0.674121
0.651339	0.671396
0.651399	0.668692
0.651649	0.665948
0.652967	0.66316
0.653775	0.660221
0.654002	0.657323
0.655592	0.654363
0.656256	0.651347
0.658768	0.64825
0.660169	0.645094
0.662729	0.641915
0.663386	0.638673
0.664037	0.635374
0.666128	0.631937
0.671575	0.628474
0.673601	0.624942
0.674686	0.621319
0.675196	0.617613
0.675648	0.613816
0.676716	0.609931
0.67774	0.606024
0.677928	0.602089
0.680353	0.598041
0.68153	0.593961
0.682647	0.589806
0.684658	0.585658
0.685182	0.581561
0.685735	0.577378
0.686451	0.573196
0.688042	0.56903
0.688082	0.564868
0.6889	0.560667
0.689011	0.556505
0.689337	0.552311
0.689523	0.548106
0.689833	0.543907
0.690617	0.539664
0.69272	0.535421
0.693655	0.531198
0.694156	0.526906
0.69505	0.522597
0.696272	0.518279
0.697534	0.513939
0.698547	0.509624
0.699804	0.505299
0.700616	0.500915
0.700918	0.49645
0.703694	0.492015
0.705099	0.487537
0.705102	0.483053
0.706809	0.478541
0.706895	0.474005
0.709267	0.469419
0.711167	0.464824
0.712012	0.460227
0.71313	0.455625
0.714831	0.451002
0.715144	0.446337
0.716262	0.441672
0.717745	0.436972
0.719156	0.432316
0.719762	0.427669
0.720084	0.423051
0.722006	0.418396
0.723387	0.413698
0.724945	0.40898
0.729266	0.404263
0.731133	0.399529
0.731775	0.394826
0.734397	0.390051
0.735849	0.385311
0.73691	0.380544
0.737202	0.375652
0.737589	0.370722
0.73762	0.365708
0.743076	0.360585
0.74419	0.355365
0.744914	0.350012
0.75151	0.344533
0.752269	0.338923
0.753843	0.333201
0.753956	0.327358
0.754146	0.32139
0.754561	0.315324
0.762455	0.309196
0.766327	0.303011
0.76746	0.296816
0.767554	0.290634
0.769723	0.284526
0.769919	0.278423
0.770447	0.272431
0.771171	0.266536
0.77153	0.260664
0.774234	0.254856
0.777202	0.249083
0.778179	0.243343
0.786265	0.237653
0.789197	0.23194
0.789618	0.226284
0.792574	0.22064
0.79613	0.214997
0.798085	0.20935
0.799142	0.203721
0.811234	0.198147
0.812152	0.192518
0.813734	0.18699
0.817698	0.181428
0.818768	0.175753
0.821246	0.169992
0.823399	0.164141
0.824899	0.158049
0.826728	0.151776
0.828132	0.14537
0.829616	0.138799
0.840678	0.131982
0.844474	0.125
0.864765	0.117922
0.867493	0.110735
0.872819	0.103497
0.875014	0.0962211
0.875673	0.0889395
0.879997	0.0816984
0.886391	0.0745579
0.886657	0.0675687
0.890294	0.0608307
0.894586	0.0542836
0.899435	0.0479715
0.902502	0.0417004
0.926004	0.035332
0.926848	0.0287595
0.932178	0.0218586
0.93356	0.0147138
0.936767	0.0073892
0.942406	0

## Sheet: MA31-calibrated_PD-L1
Prediction Score	Sensitivity
0.000579404	1
0.00296531	1
0.00370983	1
0.0061998	1
0.00665803	1
0.009046	1
0.0112314	1
0.0136768	1
0.017359	1
0.0175754	1
0.0178393	1
0.0212891	1
0.0220048	1
0.0238606	1
0.0264862	1
0.0315054	1
0.0367124	1
0.0404276	1
0.0404714	1
0.0405362	1
0.0417812	1
0.0426923	1
0.0442376	1
0.0447751	1
0.0447955	1
0.0454118	1
0.0470578	1
0.0483609	1
0.0499971	1
0.0529559	1
0.055495	1
0.0569413	1
0.0589418	1
0.0643101	1
0.064651	1
0.0653148	1
0.0679116	1
0.0705281	1
0.0730056	1
0.0751466	1
0.0847622	1
0.0859377	1
0.0861404	1
0.086187	1
0.0866446	1
0.0891635	1
0.0917676	1
0.091775	1
0.093294	1
0.0935435	1
0.0968616	1
0.0986152	1
0.100064	1
0.102209	1
0.10449	1
0.104791	1
0.106127	1
0.110611	1
0.112074	1
0.113399	1
0.11527	1
0.115672	1
0.118022	1
0.118689	1
0.124256	1
0.127179	1
0.128135	1
0.130469	1
0.133787	1
0.137062	1
0.139926	1
0.141434	1
0.146029	1
0.150073	1
0.150769	0.999996
0.154939	0.999996
0.155366	0.999985
0.155951	0.99997
0.156249	0.999954
0.157288	0.999925
0.157453	0.999873
0.159154	0.99981
0.161343	0.999713
0.163092	0.999598
0.164462	0.999414
0.167423	0.999186
0.169019	0.998854
0.174134	0.998327
0.176619	0.997749
0.182414	0.997084
0.18408	0.996295
0.197031	0.995328
0.198563	0.994127
0.198873	0.992832
0.199247	0.991257
0.204241	0.989684
0.205263	0.987886
0.206585	0.98618
0.211363	0.984279
0.212548	0.982336
0.217512	0.980146
0.2189	0.977967
0.22762	0.975906
0.230145	0.973699
0.232293	0.97162
0.2352	0.969525
0.237396	0.967652
0.243727	0.965901
0.244403	0.964321
0.245687	0.963044
0.246603	0.961889
0.249786	0.960748
0.254805	0.959863
0.256148	0.959054
0.256445	0.958395
0.25845	0.957858
0.264281	0.957478
0.267857	0.957144
0.272562	0.956907
0.272572	0.956794
0.273596	0.956707
0.274353	0.956643
0.277953	0.956571
0.279999	0.956525
0.281498	0.956475
0.286535	0.956438
0.292556	0.956417
0.294419	0.956397
0.295183	0.956397
0.295782	0.956393
0.295869	0.956393
0.296035	0.956393
0.296513	0.956387
0.299861	0.956387
0.300368	0.956387
0.302241	0.956387
0.302611	0.956387
0.305531	0.956384
0.305596	0.956384
0.30613	0.956384
0.306972	0.956384
0.310994	0.956384
0.311604	0.956384
0.316132	0.956377
0.320989	0.95637
0.322328	0.95636
0.33047	0.956357
0.330519	0.956354
0.332304	0.956337
0.335191	0.956309
0.335595	0.956274
0.345638	0.956184
0.351667	0.956131
0.36264	0.956011
0.380283	0.955855
0.387037	0.955644
0.390071	0.955445
0.391332	0.955194
0.391614	0.954787
0.395167	0.954293
0.395874	0.953616
0.399258	0.952803
0.401363	0.951943
0.403224	0.950859
0.407883	0.949609
0.415118	0.948103
0.417228	0.946532
0.417262	0.94487
0.419164	0.942893
0.420715	0.94077
0.432961	0.93859
0.436048	0.936238
0.437947	0.933681
0.443614	0.93124
0.451334	0.928984
0.452346	0.926718
0.461519	0.924319
0.463087	0.921864
0.476541	0.919472
0.479893	0.916997
0.483642	0.914519
0.486343	0.911997
0.487705	0.909432
0.492777	0.906561
0.494928	0.903454
0.502148	0.900014
0.502638	0.896493
0.511489	0.892545
0.51187	0.88825
0.511998	0.883418
0.51412	0.878213
0.514319	0.872409
0.515796	0.866247
0.51687	0.859746
0.519005	0.852734
0.529679	0.845073
0.530102	0.836821
0.536182	0.828265
0.539906	0.819699
0.547456	0.810539
0.548001	0.801424
0.556788	0.792024
0.559479	0.782272
0.560322	0.772491
0.564463	0.76215
0.567535	0.752195
0.570284	0.742345
0.572082	0.732693
0.581749	0.723188
0.583335	0.713909
0.585566	0.704838
0.587754	0.695935
0.594951	0.687257
0.595132	0.678897
0.596074	0.670481
0.602404	0.662819
0.61628	0.655509
0.627174	0.648421
0.640834	0.641522
0.642145	0.635053
0.646436	0.628761
0.653117	0.622933
0.655996	0.617335
0.664481	0.611804
0.670125	0.606397
0.672932	0.601055
0.692346	0.596137
0.699906	0.591539
0.704624	0.587009
0.7148	0.582412
0.726508	0.578032
0.743976	0.573407
0.766503	0.568736
0.778163	0.563881
0.785704	0.559025
0.786163	0.553805
0.7874	0.548174
0.799853	0.542086
0.803785	0.535868
0.81878	0.528943
0.820327	0.521648
0.825418	0.513855
0.833319	0.506104
0.834533	0.498226
0.842693	0.489763
0.843774	0.480902
0.844463	0.471126
0.853237	0.460398
0.853403	0.448437
0.856968	0.434656
0.857827	0.419017
0.859848	0.400338
0.860795	0.378823
0.873524	0.354816
0.880806	0.328273
0.888132	0.299382
0.898334	0.269297
0.905963	0.238946
0.924191	0.20966
0.926857	0.18244
0.92968	0.158192
0.931818	0.136252
0.93313	0.115432
0.936783	0.0936595
0.955485	0.0686907
0.971526	0.0406461
0.972704	0.0144643
0.984934	0

## Sheet: MA31-calibrated-con_PD-L1
Prediction Score	Sensitivity
0.000579404	1
0.00296531	1
0.00370983	1
0.0061998	1
0.00665803	1
0.009046	1
0.0112314	1
0.0136768	1
0.017359	1
0.0175754	1
0.0178393	1
0.0212891	1
0.0220048	1
0.0238606	1
0.0264862	1
0.0315054	1
0.0367124	1
0.0404276	1
0.0404714	1
0.0405362	1
0.0417812	1
0.0426923	1
0.0442376	1
0.0447751	1
0.0447955	1
0.0454118	1
0.0470578	1
0.0483609	1
0.0499971	1
0.0529559	1
0.055495	1
0.0569413	1
0.0589418	1
0.0643101	1
0.064651	1
0.0653148	1
0.0679116	1
0.0705281	1
0.0730056	1
0.0751466	1
0.0859377	1
0.0861404	1
0.086187	1
0.0866446	1
0.0891635	1
0.0917676	1
0.091775	1
0.093294	1
0.0935435	1
0.0968616	1
0.0986152	1
0.100064	1
0.102209	1
0.10449	1
0.104791	1
0.106127	1
0.110611	1
0.112074	1
0.113399	1
0.11527	1
0.115672	1
0.118022	1
0.118689	1
0.124256	1
0.127179	1
0.128135	1
0.130469	1
0.133787	1
0.137062	1
0.139926	1
0.141434	1
0.146029	1
0.150073	1
0.150769	1
0.154939	1
0.155366	1
0.155951	1
0.156249	1
0.157288	1
0.157453	1
0.159154	1
0.161343	1
0.163092	1
0.164462	1
0.167423	1
0.169019	1
0.174134	1
0.176619	1
0.182414	1
0.18408	1
0.197031	1
0.198563	1
0.198873	1
0.199247	1
0.204241	1
0.205263	1
0.206585	1
0.211363	1
0.212548	1
0.217512	1
0.22762	1
0.230145	1
0.232293	1
0.2352	1
0.237396	1
0.243727	1
0.244403	1
0.245687	1
0.249786	1
0.254805	1
0.256148	1
0.256445	1
0.25845	1
0.264281	1
0.267857	1
0.272562	1
0.272572	1
0.273596	1
0.274353	1
0.277953	1
0.279999	1
0.281498	1
0.286535	1
0.292556	1
0.294419	1
0.295183	1
0.295782	1
0.295869	1
0.296035	1
0.296513	1
0.299861	1
0.300368	1
0.302241	1
0.302611	1
0.305531	1
0.305596	1
0.30613	1
0.306972	1
0.310994	1
0.311604	1
0.316132	1
0.320989	1
0.322328	1
0.33047	1
0.330519	1
0.332304	1
0.335191	1
0.335595	1
0.345638	1
0.351667	1
0.36264	1
0.380283	1
0.387037	1
0.390071	1
0.391332	1
0.391614	1
0.395167	1
0.395874	1
0.399258	0.999996
0.401363	0.999996
0.403224	0.999996
0.407883	0.999993
0.415118	0.999981
0.417228	0.999961
0.417262	0.999919
0.419164	0.999868
0.420715	0.999828
0.432961	0.999744
0.436048	0.999625
0.443614	0.999518
0.451334	0.999338
0.452346	0.999029
0.461519	0.998518
0.463087	0.997911
0.476541	0.997194
0.479893	0.99622
0.483642	0.995042
0.486343	0.993534
0.487705	0.991663
0.492777	0.989323
0.494928	0.986378
0.502148	0.982775
0.502638	0.978881
0.511489	0.97432
0.51187	0.969017
0.511998	0.96308
0.51412	0.956102
0.514319	0.948166
0.515796	0.939925
0.51687	0.930775
0.519005	0.921022
0.529679	0.910812
0.530102	0.900019
0.539906	0.888868
0.547456	0.876976
0.556788	0.864617
0.559479	0.851805
0.560322	0.839275
0.564463	0.826766
0.567535	0.814302
0.570284	0.801715
0.572082	0.789538
0.581749	0.777909
0.583335	0.766457
0.585566	0.755442
0.587754	0.745415
0.594951	0.736373
0.595132	0.728224
0.596074	0.720364
0.602404	0.713114
0.61628	0.706675
0.627174	0.700993
0.640834	0.69595
0.646436	0.691448
0.653117	0.687208
0.655996	0.683226
0.664481	0.679169
0.670125	0.674978
0.672932	0.67068
0.692346	0.666314
0.699906	0.661582
0.704624	0.656812
0.7148	0.651968
0.726508	0.646746
0.743976	0.641129
0.766503	0.635266
0.778163	0.62897
0.785704	0.622207
0.7874	0.614805
0.799853	0.606925
0.803785	0.598755
0.81878	0.58985
0.820327	0.580224
0.825418	0.569854
0.833319	0.559258
0.834533	0.54834
0.842693	0.536935
0.843774	0.524955
0.844463	0.51155
0.853403	0.496819
0.856968	0.479593
0.857827	0.459262
0.859848	0.436397
0.860795	0.410002
0.873524	0.380218
0.880806	0.347095
0.888132	0.311432
0.898334	0.273892
0.905963	0.236174
0.924191	0.200581
0.926857	0.169252
0.92968	0.14265
0.931818	0.120671
0.93313	0.0997812
0.955485	0.07622
0.971526	0.0472662
0.972704	0.0175435
0.984934	0
