# Supplementary material for: Deep learning-based image analysis predicts PD-L1 status from H&E-stained histopathology images in breast cancer
Source: Nat Commun. 2022 Nov 8;13:6753. doi: 10.1038/s41467-022-34275-9 (PMC9643479; doi:10.1038/s41467-022-34275-9)
Supplement: Supplementary file 4 — Source Data [file 41467_2022_34275_MOESM4_ESM.zip › plots_raw_data/Figure_2_raw.xlsx]

## Sheet: BCCA-CV_PD-L1
X	Y
0	1
0.010101	1
0.020202	1
0.030303	1
0.040404	0.997602
0.0505051	0.997602
0.0606061	0.995204
0.0707071	0.995204
0.0808081	0.995204
0.0909091	0.995204
0.10101	0.995204
0.111111	0.992806
0.121212	0.990408
0.131313	0.990408
0.141414	0.98801
0.151515	0.98801
0.161616	0.985612
0.171717	0.985612
0.181818	0.985612
0.191919	0.985612
0.20202	0.985612
0.212121	0.985612
0.222222	0.985612
0.232323	0.985612
0.242424	0.985612
0.252525	0.985612
0.262626	0.985612
0.272727	0.985612
0.282828	0.985612
0.292929	0.985612
0.30303	0.985612
0.313131	0.985612
0.323232	0.983213
0.333333	0.983213
0.343434	0.980815
0.353535	0.980815
0.363636	0.980815
0.373737	0.978417
0.383838	0.978417
0.393939	0.978417
0.40404	0.978417
0.414141	0.976019
0.424242	0.976019
0.434343	0.976019
0.444444	0.973621
0.454545	0.971223
0.464646	0.971223
0.474747	0.971223
0.484848	0.964029
0.494949	0.961631
0.505051	0.961631
0.515152	0.961631
0.525253	0.961631
0.535354	0.956835
0.545455	0.952038
0.555556	0.952038
0.565657	0.94964
0.575758	0.944844
0.585859	0.940048
0.59596	0.932854
0.606061	0.930456
0.616162	0.928058
0.626263	0.928058
0.636364	0.925659
0.646465	0.925659
0.656566	0.918465
0.666667	0.916067
0.676768	0.913669
0.686869	0.908873
0.69697	0.908873
0.707071	0.908873
0.717172	0.908873
0.727273	0.904077
0.737374	0.901679
0.747475	0.896882
0.757576	0.88729
0.767677	0.8753
0.777778	0.872902
0.787879	0.865707
0.79798	0.863309
0.808081	0.863309
0.818182	0.858513
0.828283	0.844125
0.838384	0.829736
0.848485	0.822542
0.858586	0.81295
0.868687	0.810552
0.878788	0.793765
0.888889	0.784173
0.89899	0.772182
0.909091	0.7506
0.919192	0.724221
0.929293	0.707434
0.939394	0.695444
0.949495	0.685851
0.959596	0.647482
0.969697	0.592326
0.979798	0.465228
0.989899	0.366906
1	0.0503597

## Sheet: BCCA-test_PD-L1
X	Y
0	1
0.010101	1
0.020202	1
0.030303	1
0.040404	1
0.0505051	1
0.0606061	1
0.0707071	1
0.0808081	0.992857
0.0909091	0.992857
0.10101	0.992857
0.111111	0.992857
0.121212	0.992857
0.131313	0.992857
0.141414	0.992857
0.151515	0.992857
0.161616	0.992857
0.171717	0.992857
0.181818	0.992857
0.191919	0.992857
0.20202	0.992857
0.212121	0.992857
0.222222	0.992857
0.232323	0.985714
0.242424	0.985714
0.252525	0.985714
0.262626	0.985714
0.272727	0.985714
0.282828	0.985714
0.292929	0.985714
0.30303	0.985714
0.313131	0.985714
0.323232	0.985714
0.333333	0.985714
0.343434	0.985714
0.353535	0.985714
0.363636	0.985714
0.373737	0.985714
0.383838	0.985714
0.393939	0.978571
0.40404	0.978571
0.414141	0.971429
0.424242	0.971429
0.434343	0.971429
0.444444	0.971429
0.454545	0.971429
0.464646	0.971429
0.474747	0.964286
0.484848	0.964286
0.494949	0.964286
0.505051	0.964286
0.515152	0.957143
0.525253	0.957143
0.535354	0.957143
0.545455	0.957143
0.555556	0.957143
0.565657	0.95
0.575758	0.95
0.585859	0.95
0.59596	0.95
0.606061	0.95
0.616162	0.942857
0.626263	0.942857
0.636364	0.942857
0.646465	0.942857
0.656566	0.942857
0.666667	0.942857
0.676768	0.942857
0.686869	0.942857
0.69697	0.942857
0.707071	0.935714
0.717172	0.921429
0.727273	0.921429
0.737374	0.914286
0.747475	0.9
0.757576	0.892857
0.767677	0.878571
0.777778	0.878571
0.787879	0.871429
0.79798	0.871429
0.808081	0.864286
0.818182	0.864286
0.828283	0.857143
0.838384	0.857143
0.848485	0.85
0.858586	0.842857
0.868687	0.835714
0.878788	0.828571
0.888889	0.8
0.89899	0.8
0.909091	0.75
0.919192	0.714286
0.929293	0.678571
0.939394	0.664286
0.949495	0.635714
0.959596	0.592857
0.969697	0.514286
0.979798	0.428571
0.989899	0.342857
1	0.0428571

## Sheet: BCCA-test-con_PD-L1
X	Y
0	1
0.010101	1
0.020202	1
0.030303	1
0.040404	1
0.0505051	1
0.0606061	1
0.0707071	1
0.0808081	0.992647
0.0909091	0.992647
0.10101	0.992647
0.111111	0.992647
0.121212	0.992647
0.131313	0.992647
0.141414	0.992647
0.151515	0.992647
0.161616	0.992647
0.171717	0.992647
0.181818	0.992647
0.191919	0.992647
0.20202	0.992647
0.212121	0.992647
0.222222	0.992647
0.232323	0.985294
0.242424	0.985294
0.252525	0.985294
0.262626	0.985294
0.272727	0.985294
0.282828	0.985294
0.292929	0.985294
0.30303	0.985294
0.313131	0.985294
0.323232	0.985294
0.333333	0.985294
0.343434	0.985294
0.353535	0.985294
0.363636	0.985294
0.373737	0.985294
0.383838	0.985294
0.393939	0.985294
0.40404	0.985294
0.414141	0.985294
0.424242	0.985294
0.434343	0.985294
0.444444	0.985294
0.454545	0.985294
0.464646	0.985294
0.474747	0.985294
0.484848	0.985294
0.494949	0.985294
0.505051	0.985294
0.515152	0.985294
0.525253	0.985294
0.535354	0.985294
0.545455	0.985294
0.555556	0.985294
0.565657	0.977941
0.575758	0.977941
0.585859	0.977941
0.59596	0.977941
0.606061	0.977941
0.616162	0.970588
0.626263	0.970588
0.636364	0.970588
0.646465	0.970588
0.656566	0.970588
0.666667	0.970588
0.676768	0.970588
0.686869	0.970588
0.69697	0.970588
0.707071	0.963235
0.717172	0.948529
0.727273	0.948529
0.737374	0.941176
0.747475	0.926471
0.757576	0.919118
0.767677	0.904412
0.777778	0.904412
0.787879	0.897059
0.79798	0.897059
0.808081	0.889706
0.818182	0.889706
0.828283	0.882353
0.838384	0.882353
0.848485	0.875
0.858586	0.867647
0.868687	0.860294
0.878788	0.852941
0.888889	0.823529
0.89899	0.823529
0.909091	0.772059
0.919192	0.735294
0.929293	0.698529
0.939394	0.683824
0.949495	0.654412
0.959596	0.610294
0.969697	0.529412
0.979798	0.441176
0.989899	0.352941
1	0.0441176

## Sheet: MA31_PD-L1
X	Y
0	1
0.010101	1
0.020202	1
0.030303	1
0.040404	1
0.0505051	1
0.0606061	1
0.0707071	1
0.0808081	1
0.0909091	1
0.10101	1
0.111111	1
0.121212	1
0.131313	1
0.141414	1
0.151515	1
0.161616	1
0.171717	1
0.181818	1
0.191919	1
0.20202	1
0.212121	1
0.222222	1
0.232323	1
0.242424	1
0.252525	1
0.262626	1
0.272727	1
0.282828	1
0.292929	1
0.30303	1
0.313131	1
0.323232	1
0.333333	1
0.343434	1
0.353535	1
0.363636	0.956522
0.373737	0.956522
0.383838	0.956522
0.393939	0.956522
0.40404	0.956522
0.414141	0.956522
0.424242	0.956522
0.434343	0.956522
0.444444	0.956522
0.454545	0.956522
0.464646	0.956522
0.474747	0.956522
0.484848	0.956522
0.494949	0.956522
0.505051	0.956522
0.515152	0.956522
0.525253	0.956522
0.535354	0.956522
0.545455	0.956522
0.555556	0.956522
0.565657	0.956522
0.575758	0.956522
0.585859	0.956522
0.59596	0.956522
0.606061	0.913043
0.616162	0.913043
0.626263	0.913043
0.636364	0.913043
0.646465	0.913043
0.656566	0.913043
0.666667	0.913043
0.676768	0.913043
0.686869	0.913043
0.69697	0.913043
0.707071	0.913043
0.717172	0.913043
0.727273	0.913043
0.737374	0.913043
0.747475	0.913043
0.757576	0.913043
0.767677	0.913043
0.777778	0.869565
0.787879	0.782609
0.79798	0.73913
0.808081	0.695652
0.818182	0.652174
0.828283	0.652174
0.838384	0.652174
0.848485	0.652174
0.858586	0.608696
0.868687	0.565217
0.878788	0.565217
0.888889	0.521739
0.89899	0.434783
0.909091	0.434783
0.919192	0.391304
0.929293	0.347826
0.939394	0.347826
0.949495	0.347826
0.959596	0.304348
0.969697	0.0869565
0.979798	0.0434783
0.989899	0
1	0

## Sheet: MA31-calibrated_PD-L1
X	Y
0	1
0.010101	1
0.020202	1
0.030303	1
0.040404	1
0.0505051	1
0.0606061	1
0.0707071	1
0.0808081	1
0.0909091	1
0.10101	1
0.111111	1
0.121212	1
0.131313	1
0.141414	1
0.151515	1
0.161616	1
0.171717	1
0.181818	1
0.191919	1
0.20202	1
0.212121	1
0.222222	1
0.232323	1
0.242424	1
0.252525	1
0.262626	1
0.272727	1
0.282828	1
0.292929	1
0.30303	1
0.313131	1
0.323232	1
0.333333	1
0.343434	1
0.353535	1
0.363636	1
0.373737	1
0.383838	1
0.393939	1
0.40404	1
0.414141	0.956522
0.424242	0.956522
0.434343	0.956522
0.444444	0.956522
0.454545	0.956522
0.464646	0.956522
0.474747	0.956522
0.484848	0.956522
0.494949	0.956522
0.505051	0.956522
0.515152	0.956522
0.525253	0.956522
0.535354	0.956522
0.545455	0.956522
0.555556	0.956522
0.565657	0.956522
0.575758	0.956522
0.585859	0.956522
0.59596	0.956522
0.606061	0.956522
0.616162	0.956522
0.626263	0.956522
0.636364	0.956522
0.646465	0.956522
0.656566	0.956522
0.666667	0.956522
0.676768	0.956522
0.686869	0.956522
0.69697	0.956522
0.707071	0.913043
0.717172	0.913043
0.727273	0.913043
0.737374	0.913043
0.747475	0.913043
0.757576	0.913043
0.767677	0.869565
0.777778	0.869565
0.787879	0.826087
0.79798	0.826087
0.808081	0.782609
0.818182	0.73913
0.828283	0.695652
0.838384	0.695652
0.848485	0.652174
0.858586	0.652174
0.868687	0.608696
0.878788	0.608696
0.888889	0.608696
0.89899	0.565217
0.909091	0.565217
0.919192	0.565217
0.929293	0.565217
0.939394	0.521739
0.949495	0.478261
0.959596	0.478261
0.969697	0.478261
0.979798	0.173913
0.989899	0.130435
1	0

## Sheet: MA31-calibrated-con_PD-L1
X	Y
0	1
0.010101	1
0.020202	1
0.030303	1
0.040404	1
0.0505051	1
0.0606061	1
0.0707071	1
0.0808081	1
0.0909091	1
0.10101	1
0.111111	1
0.121212	1
0.131313	1
0.141414	1
0.151515	1
0.161616	1
0.171717	1
0.181818	1
0.191919	1
0.20202	1
0.212121	1
0.222222	1
0.232323	1
0.242424	1
0.252525	1
0.262626	1
0.272727	1
0.282828	1
0.292929	1
0.30303	1
0.313131	1
0.323232	1
0.333333	1
0.343434	1
0.353535	1
0.363636	1
0.373737	1
0.383838	1
0.393939	1
0.40404	1
0.414141	1
0.424242	1
0.434343	1
0.444444	1
0.454545	1
0.464646	1
0.474747	1
0.484848	1
0.494949	1
0.505051	1
0.515152	1
0.525253	1
0.535354	1
0.545455	1
0.555556	1
0.565657	1
0.575758	1
0.585859	1
0.59596	1
0.606061	1
0.616162	1
0.626263	1
0.636364	1
0.646465	1
0.656566	1
0.666667	1
0.676768	1
0.686869	1
0.69697	1
0.707071	1
0.717172	1
0.727273	1
0.737374	1
0.747475	1
0.757576	1
0.767677	1
0.777778	1
0.787879	0.947368
0.79798	0.947368
0.808081	0.842105
0.818182	0.789474
0.828283	0.789474
0.838384	0.736842
0.848485	0.684211
0.858586	0.684211
0.868687	0.684211
0.878788	0.684211
0.888889	0.684211
0.89899	0.684211
0.909091	0.631579
0.919192	0.631579
0.929293	0.631579
0.939394	0.578947
0.949495	0.526316
0.959596	0.526316
0.969697	0.526316
0.979798	0.157895
0.989899	0.105263
1	0

## Sheet: BCCA-CV_PD-1
X	Y
0	1
0.010101	1
0.020202	1
0.030303	1
0.040404	1
0.0505051	1
0.0606061	1
0.0707071	1
0.0808081	1
0.0909091	1
0.10101	1
0.111111	1
0.121212	1
0.131313	1
0.141414	1
0.151515	1
0.161616	1
0.171717	1
0.181818	1
0.191919	1
0.20202	1
0.212121	1
0.222222	1
0.232323	1
0.242424	1
0.252525	0.987179
0.262626	0.987179
0.272727	0.987179
0.282828	0.987179
0.292929	0.987179
0.30303	0.987179
0.313131	0.987179
0.323232	0.987179
0.333333	0.987179
0.343434	0.987179
0.353535	0.987179
0.363636	0.987179
0.373737	0.974359
0.383838	0.974359
0.393939	0.974359
0.40404	0.974359
0.414141	0.974359
0.424242	0.974359
0.434343	0.974359
0.444444	0.974359
0.454545	0.961538
0.464646	0.961538
0.474747	0.961538
0.484848	0.961538
0.494949	0.961538
0.505051	0.935897
0.515152	0.935897
0.525253	0.935897
0.535354	0.935897
0.545455	0.935897
0.555556	0.923077
0.565657	0.923077
0.575758	0.910256
0.585859	0.910256
0.59596	0.910256
0.606061	0.910256
0.616162	0.910256
0.626263	0.897436
0.636364	0.884615
0.646465	0.871795
0.656566	0.871795
0.666667	0.871795
0.676768	0.858974
0.686869	0.846154
0.69697	0.833333
0.707071	0.833333
0.717172	0.833333
0.727273	0.820513
0.737374	0.782051
0.747475	0.769231
0.757576	0.74359
0.767677	0.730769
0.777778	0.730769
0.787879	0.705128
0.79798	0.692308
0.808081	0.666667
0.818182	0.666667
0.828283	0.666667
0.838384	0.653846
0.848485	0.641026
0.858586	0.641026
0.868687	0.602564
0.878788	0.589744
0.888889	0.564103
0.89899	0.538462
0.909091	0.5
0.919192	0.435897
0.929293	0.435897
0.939394	0.371795
0.949495	0.371795
0.959596	0.307692
0.969697	0.282051
0.979798	0.230769
0.989899	0.153846
1	0

## Sheet: BCCA-test_PD-1
X	Y
0	1
0.010101	1
0.020202	0.965517
0.030303	0.965517
0.040404	0.965517
0.0505051	0.965517
0.0606061	0.965517
0.0707071	0.965517
0.0808081	0.965517
0.0909091	0.965517
0.10101	0.965517
0.111111	0.965517
0.121212	0.965517
0.131313	0.965517
0.141414	0.965517
0.151515	0.965517
0.161616	0.965517
0.171717	0.965517
0.181818	0.965517
0.191919	0.965517
0.20202	0.965517
0.212121	0.965517
0.222222	0.965517
0.232323	0.965517
0.242424	0.965517
0.252525	0.965517
0.262626	0.965517
0.272727	0.965517
0.282828	0.965517
0.292929	0.965517
0.30303	0.931034
0.313131	0.931034
0.323232	0.931034
0.333333	0.931034
0.343434	0.931034
0.353535	0.931034
0.363636	0.931034
0.373737	0.931034
0.383838	0.931034
0.393939	0.931034
0.40404	0.931034
0.414141	0.931034
0.424242	0.931034
0.434343	0.931034
0.444444	0.931034
0.454545	0.931034
0.464646	0.931034
0.474747	0.931034
0.484848	0.931034
0.494949	0.931034
0.505051	0.931034
0.515152	0.931034
0.525253	0.896552
0.535354	0.896552
0.545455	0.896552
0.555556	0.896552
0.565657	0.896552
0.575758	0.862069
0.585859	0.862069
0.59596	0.862069
0.606061	0.862069
0.616162	0.862069
0.626263	0.862069
0.636364	0.862069
0.646465	0.862069
0.656566	0.827586
0.666667	0.827586
0.676768	0.827586
0.686869	0.827586
0.69697	0.827586
0.707071	0.827586
0.717172	0.827586
0.727273	0.827586
0.737374	0.827586
0.747475	0.827586
0.757576	0.827586
0.767677	0.793103
0.777778	0.724138
0.787879	0.724138
0.79798	0.724138
0.808081	0.689655
0.818182	0.689655
0.828283	0.655172
0.838384	0.655172
0.848485	0.655172
0.858586	0.655172
0.868687	0.586207
0.878788	0.586207
0.888889	0.551724
0.89899	0.551724
0.909091	0.517241
0.919192	0.482759
0.929293	0.448276
0.939394	0.37931
0.949495	0.310345
0.959596	0.275862
0.969697	0.241379
0.979798	0.172414
0.989899	0.0689655
1	0

## Sheet: BCCA-test-con_PD-1
X	Y
0	1
0.010101	1
0.020202	1
0.030303	1
0.040404	1
0.0505051	1
0.0606061	1
0.0707071	1
0.0808081	1
0.0909091	1
0.10101	1
0.111111	1
0.121212	1
0.131313	1
0.141414	1
0.151515	1
0.161616	1
0.171717	1
0.181818	1
0.191919	1
0.20202	1
0.212121	1
0.222222	1
0.232323	1
0.242424	1
0.252525	1
0.262626	1
0.272727	1
0.282828	1
0.292929	1
0.30303	1
0.313131	1
0.323232	1
0.333333	1
0.343434	1
0.353535	1
0.363636	1
0.373737	1
0.383838	1
0.393939	1
0.40404	1
0.414141	1
0.424242	1
0.434343	1
0.444444	1
0.454545	1
0.464646	1
0.474747	1
0.484848	1
0.494949	1
0.505051	1
0.515152	1
0.525253	0.962963
0.535354	0.962963
0.545455	0.962963
0.555556	0.962963
0.565657	0.962963
0.575758	0.925926
0.585859	0.925926
0.59596	0.925926
0.606061	0.925926
0.616162	0.925926
0.626263	0.925926
0.636364	0.925926
0.646465	0.925926
0.656566	0.888889
0.666667	0.888889
0.676768	0.888889
0.686869	0.888889
0.69697	0.888889
0.707071	0.888889
0.717172	0.888889
0.727273	0.888889
0.737374	0.888889
0.747475	0.888889
0.757576	0.888889
0.767677	0.851852
0.777778	0.777778
0.787879	0.777778
0.79798	0.777778
0.808081	0.740741
0.818182	0.740741
0.828283	0.703704
0.838384	0.703704
0.848485	0.703704
0.858586	0.703704
0.868687	0.62963
0.878788	0.62963
0.888889	0.592593
0.89899	0.592593
0.909091	0.555556
0.919192	0.518519
0.929293	0.481481
0.939394	0.407407
0.949495	0.333333
0.959596	0.296296
0.969697	0.259259
0.979798	0.185185
0.989899	0.0740741
1	0
